# Supplementary material for: Uneven distribution of prokaryote-derived horizontal gene transfer in fungi: a lifestyle-dependent phenomenon
Source: mBio. 2024 Nov 29;16(1):e02855-24. doi: 10.1128/mbio.02855-24 (PMC11708051; doi:10.1128/mbio.02855-24)
Supplement: Legends — for Figures S1 to S9. [file mbio.02855-24-s0002.txt]

Figure S1 – Plot showing the comparison of HGT-acquired genes versus total gene content across our dataset
Figure S2 – Distribution of GO across the two phyla Ascomycota and Basidiomycota
Figure S3 – GO term enrichments of HGT-acquired genes among fungi with different primary lifestyles
Figure S4 – GO term enrichments of HGT-acquired genes in plant pathogen
Figure S5 – GO term enrichments of HGT-acquired genes in wood saprotroph
Figure S6 – GO term enrichments of HGT-acquired genes in yeast
Figure S7 – GO term enrichments of HGT-acquired genes in Tremellomycetes
Figure S8 – GO term enrichments of HGT-acquired genes in filamentous fungi
Figure S9 – GO term enrichments of HGT-acquired genes in thallus-like photosynthetic fungi
