# Supplementary material for: Uneven distribution of prokaryote-derived horizontal gene transfer in fungi: a lifestyle-dependent phenomenon
Source: mBio. 2024 Nov 29;16(1):e02855-24. doi: 10.1128/mbio.02855-24 (PMC11708051; doi:10.1128/mbio.02855-24)
Supplement: Supplemental Tables — Tables S1 to S8. [file mbio.02855-24-s0003.xlsx]

## Sheet: 1
Table S1 – List of 750 fungal genomes containing 20,093 HGT-acquired genes
Assembly	#Organism_Name	spPhy	Cla	Ord	Fam	Gen	HGT
GCA_002104945.1	Piromyces_finnis	spPhy_of_Chytridiomycota	Neocallimastigomycetes	Neocallimastigales	Neocallimastigaceae	Piromyces	251
GCA_020906515.1	Vanrija_pseudolonga	spPhy_of_Basidiomycota	Tremellomycetes	Trichosporonales	Trichosporonaceae	Vanrija	223
GCA_023627935.1	Pascua_sp._PK3308B_1	spPhy_of_Basidiomycota	Tremellomycetes	Trichosporonales	Fam_Trichosporonales incertae sedis	Pascua	206
GCA_021432635.1	Thozetella_sp._PMI_491	spPhy_of_Ascomycota	Sordariomycetes	Chaetosphaeriales	Chaetosphaeriaceae	Thozetella	201
GCA_011290525.1	Apiotrichum_mycotoxinovorans	spPhy_of_Basidiomycota	Tremellomycetes	Trichosporonales	Trichosporonaceae	Apiotrichum	181
GCA_001599975.1	Cystobasidiopsis_lactophilus	spPhy_of_Basidiomycota	Agaricostilbomycetes	Agaricostilbales	Chionosphaeraceae	Cystobasidiopsis	164
GCA_021399445.1	Xylogone_sp._PMI_703	spPhy_of_Ascomycota	Leotiomycetes	Ord_Leotiomycetes incertae sedis	Fam_of_Xylogone	Xylogone	164
GCA_003971905.1	Moniliella_sp._'wahieum'	spPhy_of_Basidiomycota	Moniliellomycetes	Moniliellales	Moniliellaceae	Moniliella	158
GCA_001600855.1	Saitozyma_sp._JCM_24511	spPhy_of_Basidiomycota	Tremellomycetes	Tremellales	Trimorphomycetaceae	Saitozyma	157
GCA_000827325.1	Oidiodendron_maius_Zn	spPhy_of_Ascomycota	Leotiomycetes	Ord_Leotiomycetes incertae sedis	Myxotrichaceae	Oidiodendron	156
GCA_000743665.3	Scytalidium_sp._3C	spPhy_of_Ascomycota	Leotiomycetes	Ord_Leotiomycetes incertae sedis	Fam_of_Scytalidium	Scytalidium	137
GCA_003144295.1	Acaromyces_ingoldii	spPhy_of_Basidiomycota	Exobasidiomycetes	Exobasidiales	Cryptobasidiaceae	Acaromyces	130
GCA_001972285.1	Erythrobasidium_hasegawianum	spPhy_of_Basidiomycota	Cystobasidiomycetes	Erythrobasidiales	Erythrobasidiaceae	Erythrobasidium	123
GCA_002335605.1	Prillingera_fragicola	spPhy_of_Basidiomycota	Tremellomycetes	Trichosporonales	Fam_Trichosporonales incertae sedis	Prillingera	123
GCA_001599715.1	Phaeotremella_fagi	spPhy_of_Basidiomycota	Tremellomycetes	Tremellales	Phaeotremellaceae	Phaeotremella	117
GCA_020809705.1	Calonectria_ilicicola	spPhy_of_Ascomycota	Sordariomycetes	Hypocreales	Nectriaceae	Calonectria	117
GCA_000151295.1	Allomyces_macrogynus_ATCC_38327	spPhy_of_Blastocladiomycota	Blastocladiomycetes	Blastocladiales	Blastocladiaceae	Allomyces	116
GCA_023630055.1	Trichosporon_sp._PB005A	spPhy_of_Basidiomycota	Tremellomycetes	Trichosporonales	Trichosporonaceae	Trichosporon	116
GCA_018873225.1	Phialemoniopsis_sp._UDSM_2020	spPhy_of_Ascomycota	Sordariomycetes	Ord_of_Thyridiaceae	Thyridiaceae	Thyridium	114
GCA_002786045.1	Zasmidium_angulare	spPhy_of_Ascomycota	Dothideomycetes	Mycosphaerellales	Mycosphaerellaceae	Zasmidium	109
GCA_023627985.1	Cutaneotrichosporon_sp._PT3311B	spPhy_of_Basidiomycota	Tremellomycetes	Trichosporonales	Trichosporonaceae	Cutaneotrichosporon	107
GCA_021901655.1	Puccinia_striiformis_f._sp._tritici	spPhy_of_Basidiomycota	Pucciniomycetes	Pucciniales	Pucciniaceae	Puccinia	106
GCA_001653235.2	Pochonia_chlamydosporia_170	spPhy_of_Ascomycota	Sordariomycetes	Hypocreales	Clavicipitaceae	Pochonia	102
GCA_902006505.2	Clonostachys_byssicola	spPhy_of_Ascomycota	Sordariomycetes	Hypocreales	Bionectriaceae	Clonostachys	102
GCA_020726505.1	Leptodontidium_sp._MPI_SDFR_AT_0119	spPhy_of_Ascomycota	Leotiomycetes	Helotiales	Leptodontidiaceae	Leptodontidium	101
GCA_010015805.1	Rhizodiscina_lignyota	spPhy_of_Ascomycota	Dothideomycetes	Aulographales	Rhizodiscinaceae	Rhizodiscina	99
GCA_022702485.1	Simplicillium_sp._C3G150_2	spPhy_of_Ascomycota	Sordariomycetes	Hypocreales	Cordycipitaceae	Simplicillium	99
GCA_000392275.1	Phaeoacremonium_minimum_UCRPA7	spPhy_of_Ascomycota	Sordariomycetes	Togniniales	Togniniaceae	Phaeoacremonium	91
GCA_009828645.1	Calcarisporium_arbuscula	spPhy_of_Ascomycota	Sordariomycetes	Hypocreales	Fam_Hypocreales incertae sedis	Calcarisporium	90
GCA_014462655.1	Mycena_venus	spPhy_of_Basidiomycota	Agaricomycetes	Agaricales	Mycenaceae	Mycena	88
GCA_001007845.1	Nigrograna_mackinnonii	spPhy_of_Ascomycota	Dothideomycetes	Pleosporales	Nigrogranaceae	Nigrograna	85
GCA_019805375.1	Lecanicillium_sp._FJII_L10_SW_P1	spPhy_of_Ascomycota	Sordariomycetes	Hypocreales	Cordycipitaceae	Lecanicillium	84
GCA_021399455.1	Flagelloscypha_sp._PMI_526	spPhy_of_Basidiomycota	Agaricomycetes	Agaricales	Tricholomataceae	Flagelloscypha	83
GCA_011800825.1	Fonsecaea_pugnacius	spPhy_of_Ascomycota	Eurotiomycetes	Chaetothyriales	Herpotrichiellaceae	Fonsecaea	82
GCA_013435955.1	Diaporthe_sp._HANT25	spPhy_of_Ascomycota	Sordariomycetes	Diaporthales	Diaporthaceae	Diaporthe	82
GCA_003116875.1	Takashimella_koratensis	spPhy_of_Basidiomycota	Tremellomycetes	Trichosporonales	Tetragoniomycetaceae	Takashimella	81
GCA_002102565.1	Kockovaella_imperatae	spPhy_of_Basidiomycota	Tremellomycetes	Tremellales	Cuniculitremaceae	Kockovaella	80
GCA_012978405.1	Pseudocercospora_macadamiae	spPhy_of_Ascomycota	Dothideomycetes	Mycosphaerellales	Mycosphaerellaceae	Pseudocercospora	80
GCA_015881745.1	Pseudopestalotiopsis_theae	spPhy_of_Ascomycota	Sordariomycetes	Xylariales	Sporocadaceae	Pseudopestalotiopsis	80
GCA_001600875.1	Solicoccozyma_terricola	spPhy_of_Basidiomycota	Tremellomycetes	Filobasidiales	Piskurozymaceae	Solicoccozyma	79
GCA_001500285.1	Mollisia_scopiformis	spPhy_of_Ascomycota	Leotiomycetes	Helotiales	Mollisiaceae	Mollisia	78
GCA_003955835.1	Exophiala_lecanii_corni	spPhy_of_Ascomycota	Eurotiomycetes	Chaetothyriales	Herpotrichiellaceae	Exophiala	78
GCA_010405405.1	Microthyrium_microscopicum	spPhy_of_Ascomycota	Dothideomycetes	Microthyriales	Microthyriaceae	Microthyrium	78
GCA_016109585.1	Phialophora_expanda	spPhy_of_Ascomycota	Eurotiomycetes	Chaetothyriales	Herpotrichiellaceae	Phialophora	78
GCA_020744155.1	Ilyonectria_sp._MPI_CAGE_AT_0026	spPhy_of_Ascomycota	Sordariomycetes	Hypocreales	Nectriaceae	Ilyonectria	76
GCA_023273805.1	Exobasidium_cylindrosporum	spPhy_of_Basidiomycota	Exobasidiomycetes	Exobasidiales	Exobasidiaceae	Exobasidium	74
GCA_003705305.2	Spencermartinsiella_europaea	spPhy_of_Ascomycota	Saccharomycetes	Saccharomycetales	Trichomonascaceae	Spencermartinsiella	73
GCA_001600355.1	Meira_nashicola	spPhy_of_Basidiomycota	Exobasidiomycetes	Exobasidiales	Brachybasidiaceae	Meira	72
GCA_009805495.1	Pezicula_neosporulosa	spPhy_of_Ascomycota	Leotiomycetes	Helotiales	Dermateaceae	Pezicula	72
GCA_004124915.1	Starmerella_kuoi	spPhy_of_Ascomycota	Saccharomycetes	Saccharomycetales	Fam_Saccharomycetales incertae sedis	Starmerella	71
GCA_918026815.1	Chalara_sp._BL73	spPhy_of_Ascomycota	Leotiomycetes	Helotiales	Fam_Helotiales incertae sedis	Chalara	70
GCA_000835555.1	Rhinocladiella_mackenziei_CBS_650.93	spPhy_of_Ascomycota	Eurotiomycetes	Chaetothyriales	Herpotrichiellaceae	Rhinocladiella	68
GCA_000825705.1	Torrubiella_hemipterigena	spPhy_of_Ascomycota	Sordariomycetes	Hypocreales	Clavicipitaceae	Gen_in_Clavicipitaceae	67
GCA_002287115.1	Auricularia_heimuer	spPhy_of_Basidiomycota	Agaricomycetes	Auriculariales	Auriculariaceae	Auricularia	67
GCA_000611715.1	Ochroconis_constricta_UM_578	spPhy_of_Ascomycota	Dothideomycetes	Venturiales	Sympoventuriaceae	Ochroconis	66
GCA_001557505.1	Reticulascus_tulasneorum	spPhy_of_Ascomycota	Sordariomycetes	Glomerellales	Reticulascaceae	Reticulascus	66
GCA_004000165.1	Taphrina_sp._SM11	spPhy_of_Ascomycota	Taphrinomycetes	Taphrinales	Taphrinaceae	Taphrina	66
GCA_004303015.1	Cladobotryum_protrusum	spPhy_of_Ascomycota	Sordariomycetes	Hypocreales	Hypocreaceae	Cladobotryum	66
GCA_010093605.1	Lophium_mytilinum	spPhy_of_Ascomycota	Dothideomycetes	Mytilinidiales	Mytilinidiaceae	Lophium	66
GCA_000827215.1	Sphaerobolus_stellatus_SS14	spPhy_of_Basidiomycota	Agaricomycetes	Geastrales	Sphaerobolaceae	Sphaerobolus	65
GCA_001599815.1	Furcasterigmium_furcatum	spPhy_of_Ascomycota	Sordariomycetes	Glomerellales	Plectosphaerellaceae	Furcasterigmium	65
GCA_020726485.1	Halenospora_varia	spPhy_of_Ascomycota	Leotiomycetes	Helotiales	Tricladiaceae	Halenospora	65
GCA_016170065.1	Akanthomyces_lecanii	spPhy_of_Ascomycota	Sordariomycetes	Hypocreales	Cordycipitaceae	Akanthomyces	64
GCA_022577725.1	Wickerhamiella_dianesei	spPhy_of_Ascomycota	Saccharomycetes	Saccharomycetales	Trichomonascaceae	Wickerhamiella	64
GCA_022965775.1	Cercospora_sp._J1_LZ_2022	spPhy_of_Ascomycota	Dothideomycetes	Mycosphaerellales	Mycosphaerellaceae	Cercospora	64
GCA_011058875.1	Neopestalotiopsis_sp._37M	spPhy_of_Ascomycota	Sordariomycetes	Xylariales	Sporocadaceae	Neopestalotiopsis	63
GCA_018092615.1	Pestalotiopsis_sp._CR013	spPhy_of_Ascomycota	Sordariomycetes	Xylariales	Sporocadaceae	Pestalotiopsis	63
GCA_003369635.1	Coleophoma_crateriformis	spPhy_of_Ascomycota	Leotiomycetes	Helotiales	Dermateaceae	Coleophoma	62
GCA_021307315.1	Bisporella_sp._PMI_857	spPhy_of_Ascomycota	Leotiomycetes	Helotiales	Helotiaceae	Bisporella	62
GCA_001630345.1	Calocera_viscosa_TUFC12733	spPhy_of_Basidiomycota	Dacrymycetes	Dacrymycetales	Dacrymycetaceae	Calocera	61
GCA_003086255.1	Schizosaccharomyces_pombe	spPhy_of_Ascomycota	Schizosaccharomycetes	Schizosaccharomycetales	Schizosaccharomycetaceae	Schizosaccharomyces	60
GCA_012976205.1	Golubevia_sp._BC0902	spPhy_of_Basidiomycota	Exobasidiomycetes	Golubeviales	Golubeviaceae	Golubevia	60
GCA_010093505.1	Neohortaea_acidophila	spPhy_of_Ascomycota	Dothideomycetes	Mycosphaerellales	Teratosphaeriaceae	Neohortaea	59
GCA_021052385.1	Filobasidium_floriforme	spPhy_of_Basidiomycota	Tremellomycetes	Filobasidiales	Filobasidiaceae	Filobasidium	59
GCA_023627725.1	Preussia_sp._D2B6	spPhy_of_Ascomycota	Dothideomycetes	Pleosporales	Sporormiaceae	Preussia	59
GCA_001455915.2	Samsoniella_hepiali	spPhy_of_Ascomycota	Sordariomycetes	Hypocreales	Cordycipitaceae	Samsoniella	58
GCA_021399465.1	Hyaloscypha_sp._PMI_1271	spPhy_of_Ascomycota	Leotiomycetes	Helotiales	Hyaloscyphaceae	Hyaloscypha	58
GCA_022570795.1	Sphaerulina_vaccinii	spPhy_of_Ascomycota	Dothideomycetes	Mycosphaerellales	Mycosphaerellaceae	Sphaerulina	58
GCA_002077065.1	Rachicladosporium_antarcticum	spPhy_of_Ascomycota	Dothideomycetes	Cladosporiales	Cladosporiaceae	Rachicladosporium	57
GCA_003568695.1	Protomyces_sp._C29	spPhy_of_Ascomycota	Taphrinomycetes	Taphrinales	Protomycetaceae	Protomyces	57
GCA_017655985.1	Incumbomyces_delicatus	spPhy_of_Ascomycota	Eurotiomycetes	Chaetothyriales	Trichomeriaceae	Incumbomyces	57
GCA_001600615.1	Dioszegia_crocea	spPhy_of_Basidiomycota	Tremellomycetes	Tremellales	Bulleribasidiaceae	Dioszegia	56
GCA_003545705.1	Acidomyces_sp._'richmondensis'	spPhy_of_Ascomycota	Dothideomycetes	Mycosphaerellales	Teratosphaeriaceae	Acidomyces	56
GCA_020881915.1	Paramyrothecium_sp._XJ0827	spPhy_of_Ascomycota	Sordariomycetes	Hypocreales	Stachybotryaceae	Paramyrothecium	56
GCA_001599755.1	Gliomastix_tumulicola	spPhy_of_Ascomycota	Sordariomycetes	Hypocreales	Bionectriaceae	Gliomastix	55
GCA_008802785.1	Symmetrospora_coprosmae	spPhy_of_Basidiomycota	Cystobasidiomycetes	Ord_Cystobasidiomycetes incertae sedis	Symmetrosporaceae	Symmetrospora	55
GCA_003415645.1	Articulospora_tetracladia	spPhy_of_Ascomycota	Leotiomycetes	Helotiales	Discinellaceae	Articulospora	54
GCA_008728235.1	Lichtheimia_ramosa	spPhy_of_Mucoromycota	Mucoromycetes	Mucorales	Lichtheimiaceae	Lichtheimia	54
GCA_016906335.1	Novakomyces_olei	spPhy_of_Ascomycota	Cla_of_Taphrinomycotina incertae sedis	Ord_of_Taphrinomycotina incertae sedis	Fam_Taphrinomycotina incertae sedis	Novakomyces	54
GCA_003988855.1	Arachnopeziza_araneosa	spPhy_of_Ascomycota	Leotiomycetes	Helotiales	Arachnopezizaceae	Arachnopeziza	53
GCA_007644065.1	Margaritispora_aquatica	spPhy_of_Ascomycota	Leotiomycetes	Helotiales	Discinellaceae	Margaritispora	53
GCA_017654865.1	Nectria_sp._FW16.1	spPhy_of_Ascomycota	Sordariomycetes	Hypocreales	Nectriaceae	Nectria	53
GCA_001630335.1	Fibularhizoctonia_sp._CBS_109695	spPhy_of_Basidiomycota	Agaricomycetes	Atheliales	Atheliaceae	Fibularhizoctonia	52
GCA_001661515.1	Capniomyces_stellatus	spPhy_of_Zoopagomycota	Harpellomycetes	Harpellales	Legeriomycetaceae	Capniomyces	52
GCA_003614865.1	Arthrocladium_fulminans	spPhy_of_Ascomycota	Eurotiomycetes	Chaetothyriales	Trichomeriaceae	Arthrocladium	52
GCA_014904845.1	Acephala_macrosclerotiorum	spPhy_of_Ascomycota	Leotiomycetes	Helotiales	Mollisiaceae	Acephala	52
GCA_019456465.1	Bacidia_gigantensis	spPhy_of_Ascomycota	Lecanoromycetes	Lecanorales	Ramalinaceae	Bacidia	52
GCA_022813475.1	Pseudopyrenochaeta_terrestris	spPhy_of_Ascomycota	Dothideomycetes	Pleosporales	Pseudopyrenochaetaceae	Pseudopyrenochaeta	52
GCA_000292625.1	Dacryopinax_primogenitus	spPhy_of_Basidiomycota	Dacrymycetes	Dacrymycetales	Dacrymycetaceae	Dacryopinax	51
GCA_003705705.1	Blastobotrys_raffinosifermentans	spPhy_of_Ascomycota	Saccharomycetes	Saccharomycetales	Trichomonascaceae	Blastobotrys	51
GCA_020716725.1	Rhizophagus_irregularis	spPhy_of_Mucoromycota	Glomeromycetes	Glomerales	Glomeraceae	Rhizophagus	51
GCA_020746875.1	Rhexocercosporidium_sp._MPI_PUGE_AT_0058	spPhy_of_Ascomycota	Leotiomycetes	Helotiales	Fam_Helotiales incertae sedis	Rhexocercosporidium	50
GCA_003705635.1	Diddensiella_caesifluorescens	spPhy_of_Ascomycota	Saccharomycetes	Saccharomycetales	Trichomonascaceae	Diddensiella	49
GCA_020726525.1	Truncatella_angustata	spPhy_of_Ascomycota	Sordariomycetes	Xylariales	Sporocadaceae	Truncatella	49
GCA_022661535.1	Eutypa_lata	spPhy_of_Ascomycota	Sordariomycetes	Xylariales	Diatrypaceae	Eutypa	49
GCA_001632375.1	Exidia_glandulosa_HHB12029	spPhy_of_Basidiomycota	Agaricomycetes	Auriculariales	Exidiaceae	Exidia	48
GCA_010093925.1	Zopfia_rhizophila_CBS_207.26	spPhy_of_Ascomycota	Dothideomycetes	Ord_of_Zopfiaceae	Zopfiaceae	Zopfia	48
GCA_020509005.2	Fulvia_fulva	spPhy_of_Ascomycota	Dothideomycetes	Mycosphaerellales	Mycosphaerellaceae	Fulvia	48
GCA_022457085.1	Geotrichum_sp._CBS_16003	spPhy_of_Ascomycota	Saccharomycetes	Saccharomycetales	Dipodascaceae	Geotrichum	48
GCA_000585565.1	Capronia_epimyces_CBS_606.96	spPhy_of_Ascomycota	Eurotiomycetes	Chaetothyriales	Herpotrichiellaceae	Capronia	47
GCA_012184315.1	Arthrobotrys_entomopaga	spPhy_of_Ascomycota	Orbiliomycetes	Orbiliales	Orbiliaceae	Arthrobotrys	47
GCA_013426205.1	Metarhizium_brunneum	spPhy_of_Ascomycota	Sordariomycetes	Hypocreales	Clavicipitaceae	Metarhizium	47
GCA_021396355.1	Hawksworthiomyces_lignivorus	spPhy_of_Ascomycota	Sordariomycetes	Ophiostomatales	Ophiostomataceae	Hawksworthiomyces	47
GCA_001600095.1	Bullera_alba	spPhy_of_Basidiomycota	Tremellomycetes	Tremellales	Bulleraceae	Bullera	46
GCA_002917775.1	Glaciozyma_antarctica_PI12	spPhy_of_Basidiomycota	Microbotryomycetes	Kriegeriales	Camptobasidiaceae	Glaciozyma	46
GCA_003988795.1	Proliferodiscus_dingleyae	spPhy_of_Ascomycota	Leotiomycetes	Helotiales	Lachnaceae	Proliferodiscus	46
GCA_003988895.1	Hyphodiscus_sp._D1413	spPhy_of_Ascomycota	Leotiomycetes	Helotiales	Hyphodiscaceae	Hyphodiscus	46
GCA_009801085.1	Lasiodiplodia_sp._COLG20	spPhy_of_Ascomycota	Dothideomycetes	Botryosphaeriales	Botryosphaeriaceae	Lasiodiplodia	46
GCA_003671545.1	Ophiognomonia_clavigignenti_juglandacearum	spPhy_of_Ascomycota	Sordariomycetes	Diaporthales	Gnomoniaceae	Ophiognomonia	45
GCA_003988865.1	Phialocephala_sp._D728	spPhy_of_Ascomycota	Leotiomycetes	Helotiales	Mollisiaceae	Phialocephala	45
GCA_014905255.1	Racodium_therryanum	spPhy_of_Ascomycota	Dothideomycetes	Racodiales	Racodiaceae	Racodium	45
GCA_022605165.1	Purpureocillium_takamizusanense	spPhy_of_Ascomycota	Sordariomycetes	Hypocreales	Ophiocordycipitaceae	Purpureocillium	45
GCA_011426275.1	Dactylonectria_torresensis	spPhy_of_Ascomycota	Sordariomycetes	Hypocreales	Nectriaceae	Dactylonectria	44
GCA_014621425.1	Cylindrodendrum_hubeiense	spPhy_of_Ascomycota	Sordariomycetes	Hypocreales	Nectriaceae	Cylindrodendrum	44
GCA_021527695.1	Naematelia_aurantialba	spPhy_of_Basidiomycota	Tremellomycetes	Tremellales	Naemateliaceae	Naematelia	44
GCA_022829195.1	Wardomyces_moseri	spPhy_of_Ascomycota	Sordariomycetes	Microascales	Microascaceae	Wardomyces	44
GCA_900000165.1	Ceraceosorus_bombacis	spPhy_of_Basidiomycota	Exobasidiomycetes	Ceraceosorales	Ceraceosoraceae	Ceraceosorus	44
GCA_019775505.1	Leucosporidium_yakuticum	spPhy_of_Basidiomycota	Microbotryomycetes	Leucosporidiales	Leucosporidiaceae	Leucosporidium	43
GCA_020912385.1	Neofusicoccum_parvum	spPhy_of_Ascomycota	Dothideomycetes	Botryosphaeriales	Botryosphaeriaceae	Neofusicoccum	43
GCA_002116385.1	Nothophaeocryptopus_gaeumannii_CBS_267.37	spPhy_of_Ascomycota	Dothideomycetes	Mycosphaerellales	Mycosphaerellaceae	Nothophaeocryptopus	42
GCA_002785995.1	Mycosphaerelloides_madeirae	spPhy_of_Ascomycota	Dothideomycetes	Mycosphaerellales	Mycosphaerellaceae	Mycosphaerelloides	42
GCA_003004685.1	Pseudozyma_sp._F8B2	spPhy_of_Basidiomycota	Ustilaginomycetes	Ustilaginales	Ustilaginaceae	Pseudozyma	42
GCA_003004715.1	Moesziomyces_sp._F5C1	spPhy_of_Basidiomycota	Ustilaginomycetes	Ustilaginales	Ustilaginaceae	Moesziomyces	42
GCA_014898675.1	Athelia_sp._TMB	spPhy_of_Basidiomycota	Agaricomycetes	Atheliales	Atheliaceae	Athelia	42
GCA_017163955.1	Arthrinium_sp._KUC21332	spPhy_of_Ascomycota	Sordariomycetes	Xylariales	Apiosporaceae	Arthrinium	42
GCA_020081605.1	Albifimbria_verrucaria	spPhy_of_Ascomycota	Sordariomycetes	Hypocreales	Stachybotryaceae	Albifimbria	42
GCA_020617735.1	Batrachochytrium_salamandrivorans	spPhy_of_Chytridiomycota	Chytridiomycetes	Rhizophydiales	Fam_Rhizophydiales incertae sedis	Batrachochytrium	42
GCA_022813445.1	Neophaeococcomyces_aloes	spPhy_of_Ascomycota	Eurotiomycetes	Chaetothyriales	Fam_Chaetothyriales incertae sedis	Neophaeococcomyces	42
GCA_000697705.1	Botryobasidium_botryosum_FD_172_SS1	spPhy_of_Basidiomycota	Agaricomycetes	Cantharellales	Botryobasidiaceae	Botryobasidium	41
GCA_002270565.1	Stenocarpella_maydis	spPhy_of_Ascomycota	Sordariomycetes	Diaporthales	Diaporthaceae	Stenocarpella	41
GCA_003144115.1	Tilletiopsis_washingtonensis	spPhy_of_Basidiomycota	Exobasidiomycetes	Entylomatales	Fam_Entylomatales incertae sedis	Tilletiopsis	41
GCA_003415625.1	Aquanectria_penicillioides	spPhy_of_Ascomycota	Sordariomycetes	Hypocreales	Nectriaceae	Aquanectria	41
GCA_016584495.1	Celoporthe_dispersa	spPhy_of_Ascomycota	Sordariomycetes	Diaporthales	Cryphonectriaceae	Celoporthe	41
GCA_022828445.1	Graphiopsis_chlorocephala	spPhy_of_Ascomycota	Dothideomycetes	Cladosporiales	Cladosporiaceae	Graphiopsis	41
GCA_900618795.1	Cyanodermella_asteris	spPhy_of_Ascomycota	Lecanoromycetes	Ostropales	Stictidaceae	Cyanodermella	41
GCA_001640025.2	Sugiyamaella_lignohabitans	spPhy_of_Ascomycota	Saccharomycetes	Saccharomycetales	Trichomonascaceae	Sugiyamaella	40
GCA_003144135.1	Pseudomicrostroma_glucosiphilum	spPhy_of_Basidiomycota	Exobasidiomycetes	Microstromatales	Fam_Microstromatales incertae sedis	Pseudomicrostroma	40
GCA_003708105.2	Middelhovenomyces_tepae	spPhy_of_Ascomycota	Saccharomycetes	Saccharomycetales	Fam_Saccharomycetales incertae sedis	Middelhovenomyces	40
GCA_013461505.1	Ramularia_coccinea	spPhy_of_Ascomycota	Dothideomycetes	Mycosphaerellales	Mycosphaerellaceae	Ramularia	40
GCA_019775565.1	Melanodothis_sp._VS_III_C_KN_2	spPhy_of_Ascomycota	Dothideomycetes	Cladosporiales	Cladosporiaceae	Melanodothis	40
GCA_003521295.1	Cantharellus_cibarius	spPhy_of_Basidiomycota	Agaricomycetes	Cantharellales	Cantharellaceae	Cantharellus	39
GCA_014826065.1	Anthracocystis_panici_leucophaei	spPhy_of_Basidiomycota	Ustilaginomycetes	Ustilaginales	Ustilaginaceae	Anthracocystis	39
GCA_016097515.1	Debaryomyces_hansenii	spPhy_of_Ascomycota	Saccharomycetes	Saccharomycetales	Debaryomycetaceae	Debaryomyces	39
GCA_017654735.1	Vishniacozyma_victoriae	spPhy_of_Basidiomycota	Tremellomycetes	Tremellales	Bulleribasidiaceae	Vishniacozyma	39
GCA_022419385.1	Paraconiothyrium_sp._Pb_2020	spPhy_of_Ascomycota	Dothideomycetes	Pleosporales	Didymosphaeriaceae	Paraconiothyrium	39
GCA_022813995.1	Thelotrema_lepadinum	spPhy_of_Ascomycota	Lecanoromycetes	Ostropales	Graphidaceae	Thelotrema	39
GCA_000409485.1	Glarea_lozoyensis_ATCC_20868	spPhy_of_Ascomycota	Leotiomycetes	Helotiales	Helotiaceae	Glarea	37
GCA_000750105.3	Tolypocladium_sp._Sup5_PDA_1	spPhy_of_Ascomycota	Sordariomycetes	Hypocreales	Ophiocordycipitaceae	Tolypocladium	37
GCA_001600455.1	Endocalyx_cinctus	spPhy_of_Ascomycota	Sordariomycetes	Xylariales	Apiosporaceae	Endocalyx	37
GCA_001600815.1	Alloascoidea_hylecoeti	spPhy_of_Ascomycota	Saccharomycetes	Saccharomycetales	Alloascoideaceae	Alloascoidea	37
GCA_007735645.1	Venturia_effusa	spPhy_of_Ascomycota	Dothideomycetes	Venturiales	Venturiaceae	Venturia	37
GCA_010015585.1	Eremomyces_bilateralis_CBS_781.70	spPhy_of_Ascomycota	Dothideomycetes	Eremomycetales	Eremomycetaceae	Eremomyces	37
GCA_000827265.1	Gymnopus_luxurians_FD_317_M1	spPhy_of_Basidiomycota	Agaricomycetes	Agaricales	Omphalotaceae	Gymnopus	36
GCA_001661265.1	Saitoella_complicata_NRRL_Y_17804	spPhy_of_Ascomycota	Cla_of_Taphrinomycotina incertae sedis	Ord_of_Taphrinomycotina incertae sedis	Fam_Taphrinomycotina incertae sedis	Saitoella	36
GCA_001692895.1	Cenococcum_geophilum_1.58	spPhy_of_Ascomycota	Dothideomycetes	Ord_Pleosporomycetidae incertae sedis	Gloniaceae	Cenococcum	36
GCA_002276285.1	Lomentospora_prolificans	spPhy_of_Ascomycota	Sordariomycetes	Microascales	Microascaceae	Lomentospora	36
GCA_017654775.1	Tetracladium_sp._T11_2_10C	spPhy_of_Ascomycota	Leotiomycetes	Helotiales	Fam_Helotiales incertae sedis	Tetracladium	36
GCA_021030905.1	Pyrenula_massariospora	spPhy_of_Ascomycota	Eurotiomycetes	Pyrenulales	Pyrenulaceae	Pyrenula	36
GCA_021117315.1	Immersiporthe_knoxdaviesiana	spPhy_of_Ascomycota	Sordariomycetes	Diaporthales	Cryphonectriaceae	Immersiporthe	36
GCA_900162835.1	Sporisorium_reilianum_f._sp._reilianum	spPhy_of_Basidiomycota	Ustilaginomycetes	Ustilaginales	Ustilaginaceae	Sporisorium	36
GCA_000585515.1	Cladophialophora_yegresii_CBS_114405	spPhy_of_Ascomycota	Eurotiomycetes	Chaetothyriales	Herpotrichiellaceae	Cladophialophora	35
GCA_000733355.1	Falciphora_oryzae	spPhy_of_Ascomycota	Sordariomycetes	Magnaporthales	Magnaporthaceae	Falciphora	35
GCA_002785985.1	Microcyclosporella_mali	spPhy_of_Ascomycota	Dothideomycetes	Mycosphaerellales	Mycosphaerellaceae	Microcyclosporella	35
GCA_003144245.1	Jaminaea_rosea	spPhy_of_Basidiomycota	Exobasidiomycetes	Microstromatales	Fam_Microstromatales incertae sedis	Jaminaea	35
GCA_003705905.1	Lipomyces_sp._NRRL_Y_11553	spPhy_of_Ascomycota	Saccharomycetes	Saccharomycetales	Lipomycetaceae	Lipomyces	35
GCA_003706415.2	Deakozyma_indianensis	spPhy_of_Ascomycota	Saccharomycetes	Saccharomycetales	Fam_Saccharomycetales incertae sedis	Deakozyma	35
GCA_003707925.2	Zygoascus_ofunaensis	spPhy_of_Ascomycota	Saccharomycetes	Saccharomycetales	Trichomonascaceae	Zygoascus	35
GCA_008080495.1	Cordyceps_militaris	spPhy_of_Ascomycota	Sordariomycetes	Hypocreales	Cordycipitaceae	Cordyceps	35
GCA_010094035.1	Trematosphaeria_pertusa	spPhy_of_Ascomycota	Dothideomycetes	Pleosporales	Trematosphaeriaceae	Trematosphaeria	35
GCA_015678955.1	Chrysoporthe_sp._MAF_2017a	spPhy_of_Ascomycota	Sordariomycetes	Diaporthales	Cryphonectriaceae	Chrysoporthe	35
GCA_020726555.1	Boeremia_exigua	spPhy_of_Ascomycota	Dothideomycetes	Pleosporales	Didymellaceae	Boeremia	35
GCA_020736565.1	Coprinopsis_sp._MPI_PUGE_AT_0042	spPhy_of_Basidiomycota	Agaricomycetes	Agaricales	Psathyrellaceae	Coprinopsis	35
GCA_900092665.1	Neoscytalidium_dimidiatum	spPhy_of_Ascomycota	Dothideomycetes	Botryosphaeriales	Botryosphaeriaceae	Neoscytalidium	35
GCA_003054365.1	Yarrowia_lipolytica	spPhy_of_Ascomycota	Saccharomycetes	Saccharomycetales	Dipodascaceae	Yarrowia	34
GCA_014805645.1	Spiromastix_sp._SCSIO_F190	spPhy_of_Ascomycota	Eurotiomycetes	Onygenales	Fam_Onygenales incertae sedis	Spiromastix	34
GCA_020747015.1	Pyrenochaeta_sp._MPI_SDFR_AT_0127	spPhy_of_Ascomycota	Dothideomycetes	Pleosporales	Cucurbitariaceae	Pyrenochaeta	34
GCA_007388145.1	Coniochaeta_sp._AEA_9094	spPhy_of_Ascomycota	Sordariomycetes	Coniochaetales	Coniochaetaceae	Coniochaeta	33
GCA_010405425.1	Lentithecium_fluviatile_CBS_122367	spPhy_of_Ascomycota	Dothideomycetes	Pleosporales	Lentitheciaceae	Lentithecium	33
GCA_013466175.1	Penicillium_polonicum	spPhy_of_Ascomycota	Eurotiomycetes	Eurotiales	Aspergillaceae	Penicillium	33
GCA_018104285.1	Cryphonectria_parasitica	spPhy_of_Ascomycota	Sordariomycetes	Diaporthales	Cryphonectriaceae	Cryphonectria	33
GCA_018287875.1	Nigrospora_sphaerica	spPhy_of_Ascomycota	Sordariomycetes	Xylariales	Apiosporaceae	Nigrospora	33
GCA_020086995.1	Aaosphaeria_arxii	spPhy_of_Ascomycota	Dothideomycetes	Pleosporales	Fam_of_Aaosphaeria	Aaosphaeria	33
GCA_022813625.1	Roussoella_neopustulans	spPhy_of_Ascomycota	Dothideomycetes	Pleosporales	Thyridariaceae	Roussoella	33
GCA_023313575.1	Eutypella_sp._D_1	spPhy_of_Ascomycota	Sordariomycetes	Xylariales	Diatrypaceae	Eutypella	33
GCA_000507465.3	Kwoniella_mangroviensis_CBS_8507	spPhy_of_Basidiomycota	Tremellomycetes	Tremellales	Cryptococcaceae	Kwoniella	32
GCA_010015675.1	Byssothecium_circinans	spPhy_of_Ascomycota	Dothideomycetes	Pleosporales	Massarinaceae	Byssothecium	32
GCA_021432655.1	Atractiella_rhizophila	spPhy_of_Basidiomycota	Atractiellomycetes	Atractiellales	Hoehnelomycetaceae	Atractiella	32
GCA_023212645.1	Farysia_itapuensis	spPhy_of_Basidiomycota	Ustilaginomycetes	Ustilaginales	Ustilaginaceae	Farysia	32
GCA_023212725.1	Tranzscheliella_williamsii	spPhy_of_Basidiomycota	Ustilaginomycetes	Ustilaginales	Ustilaginaceae	Tranzscheliella	32
GCA_911649645.1	Thelonectria_discophora	spPhy_of_Ascomycota	Sordariomycetes	Hypocreales	Nectriaceae	Thelonectria	32
GCA_000225545.1	Orbilia_oligospora_ATCC_24927	spPhy_of_Ascomycota	Orbiliomycetes	Orbiliales	Orbiliaceae	Orbilia	31
GCA_000264905.1	Stereum_hirsutum_FP_91666_SS1	spPhy_of_Basidiomycota	Agaricomycetes	Russulales	Stereaceae	Stereum	31
GCA_000281105.1	Coniosporium_apollinis_CBS_100218	spPhy_of_Ascomycota	Dothideomycetes	Ord_of_Coniosporium	Fam_of_Coniosporium	Coniosporium	31
GCA_000708205.1	Mixia_osmundae_IAM_14324	spPhy_of_Basidiomycota	Mixiomycetes	Mixiales	Mixiaceae	Mixia	31
GCA_001599555.1	Memnoniella_echinata	spPhy_of_Ascomycota	Sordariomycetes	Hypocreales	Stachybotryaceae	Memnoniella	31
GCA_002441625.1	Lecanosticta_acicola	spPhy_of_Ascomycota	Dothideomycetes	Mycosphaerellales	Mycosphaerellaceae	Lecanosticta	31
GCA_008274985.1	Aspergillus_sojae	spPhy_of_Ascomycota	Eurotiomycetes	Eurotiales	Aspergillaceae	Aspergillus	31
GCA_010015705.1	Aulographum_hederae_CBS_113979	spPhy_of_Ascomycota	Dothideomycetes	Aulographales	Aulographaceae	Aulographum	31
GCA_010093535.1	Lindgomyces_ingoldianus	spPhy_of_Ascomycota	Dothideomycetes	Pleosporales	Lindgomycetaceae	Lindgomyces	31
GCA_017654785.1	Phenoliferia_glacialis	spPhy_of_Basidiomycota	Microbotryomycetes	Kriegeriales	Kriegeriaceae	Phenoliferia	31
GCA_020975405.1	Keithomyces_neogunnii	spPhy_of_Ascomycota	Sordariomycetes	Hypocreales	Clavicipitaceae	Keithomyces	31
GCA_000264995.1	Punctularia_strigosozonata_HHB_11173_SS5	spPhy_of_Basidiomycota	Agaricomycetes	Corticiales	Punctulariaceae	Punctularia	30
GCA_001984395.2	Zygosaccharomyces_parabailii	spPhy_of_Ascomycota	Saccharomycetes	Saccharomycetales	Saccharomycetaceae	Zygosaccharomyces	30
GCA_001990185.1	Salmacisia_buchloeana	spPhy_of_Basidiomycota	Exobasidiomycetes	Tilletiales	Tilletiaceae	Salmacisia	30
GCA_002105025.1	Clohesyomyces_aquaticus	spPhy_of_Ascomycota	Dothideomycetes	Pleosporales	Lindgomycetaceae	Clohesyomyces	30
GCA_002778095.1	Fragosphaeria_purpurea	spPhy_of_Ascomycota	Sordariomycetes	Ophiostomatales	Ophiostomataceae	Fragosphaeria	30
GCA_012184295.1	Dactylella_cylindrospora	spPhy_of_Ascomycota	Orbiliomycetes	Orbiliales	Orbiliaceae	Dactylella	30
GCA_014493585.1	Malassezia_pachydermatis	spPhy_of_Basidiomycota	Malasseziomycetes	Malasseziales	Malasseziaceae	Malassezia	30
GCA_016859295.1	Scheffersomyces_stipitis	spPhy_of_Ascomycota	Saccharomycetes	Saccharomycetales	Debaryomycetaceae	Scheffersomyces	30
GCA_019828545.1	Paracamarosporium_sp._OC_R06_R3	spPhy_of_Ascomycota	Dothideomycetes	Pleosporales	Didymosphaeriaceae	Paracamarosporium	30
GCA_020884735.1	Clathrus_columnatus	spPhy_of_Basidiomycota	Agaricomycetes	Phallales	Clathraceae	Clathrus	30
GCA_001748405.1	Paraphoma_sp._B47_9	spPhy_of_Ascomycota	Dothideomycetes	Pleosporales	Phaeosphaeriaceae	Paraphoma	29
GCA_002778165.1	Raffaelea_arxii	spPhy_of_Ascomycota	Sordariomycetes	Ophiostomatales	Ophiostomataceae	Raffaelea	29
GCA_008271525.1	Sarocladium_brachiariae	spPhy_of_Ascomycota	Sordariomycetes	Hypocreales	Sarocladiaceae	Sarocladium	29
GCA_013368315.1	Tetrapyrgos_nigripes	spPhy_of_Basidiomycota	Agaricomycetes	Agaricales	Marasmiaceae	Tetrapyrgos	29
GCA_015832175.1	Paraphaeosphaeria_minitans	spPhy_of_Ascomycota	Dothideomycetes	Pleosporales	Didymosphaeriaceae	Paraphaeosphaeria	29
GCA_019096155.1	Staphylotrichum_longicolle	spPhy_of_Ascomycota	Sordariomycetes	Sordariales	Chaetomiaceae	Staphylotrichum	29
GCA_020744415.1	Dendryphion_nanum	spPhy_of_Ascomycota	Dothideomycetes	Pleosporales	Torulaceae	Dendryphion	29
GCA_002197995.1	Gaeumannomyces_sp._JS_464	spPhy_of_Ascomycota	Sordariomycetes	Magnaporthales	Magnaporthaceae	Gaeumannomyces	28
GCA_003708315.2	Groenewaldozyma_salmanticensis	spPhy_of_Ascomycota	Saccharomycetes	Saccharomycetales	Trichomonascaceae	Groenewaldozyma	28
GCA_008477525.1	Hypomyces_perniciosus	spPhy_of_Ascomycota	Sordariomycetes	Hypocreales	Hypocreaceae	Hypomyces	28
GCA_010093685.1	Ophiobolus_disseminans	spPhy_of_Ascomycota	Dothideomycetes	Pleosporales	Leptosphaeriaceae	Ophiobolus	28
GCA_013248845.1	Passalora_sequoiae	spPhy_of_Ascomycota	Dothideomycetes	Mycosphaerellales	Mycosphaerellaceae	Passalora	28
GCA_016617785.1	Sporobolomyces_roseus	spPhy_of_Basidiomycota	Microbotryomycetes	Sporidiobolales	Sporidiobolaceae	Sporobolomyces	28
GCA_900074905.1	Rhynchosporium_agropyri	spPhy_of_Ascomycota	Leotiomycetes	Helotiales	Ploettnerulaceae	Rhynchosporium	28
GCA_000328965.1	Ascocoryne_sarcoides_NRRL_50072	spPhy_of_Ascomycota	Leotiomycetes	Helotiales	Gelatinodiscaceae	Ascocoryne	27
GCA_001373355.1	Sporidiobolus_salmonicolor	spPhy_of_Basidiomycota	Microbotryomycetes	Sporidiobolales	Sporidiobolaceae	Sporidiobolus	27
GCA_001599915.1	Symbiotaphrina_buchneri	spPhy_of_Ascomycota	Xylonomycetes	Symbiotaphrinales	Symbiotaphrinaceae	Symbiotaphrina	27
GCA_004369135.1	Dendrothele_bispora_CBS_962.96	spPhy_of_Basidiomycota	Agaricomycetes	Agaricales	Fam_Agaricales incertae sedis	Dendrothele	27
GCA_011317545.1	Coniella_vitis	spPhy_of_Ascomycota	Sordariomycetes	Diaporthales	Schizoparmaceae	Coniella	27
GCA_019669845.1	Emericellopsis_atlantica	spPhy_of_Ascomycota	Sordariomycetes	Hypocreales	Fam_Hypocreales incertae sedis	Emericellopsis	27
GCA_002368545.1	Ramichloridium_luteum	spPhy_of_Ascomycota	Dothideomycetes	Mycosphaerellales	Dissoconiaceae	Ramichloridium	26
GCA_006538405.1	Hansfordia_pulvinata	spPhy_of_Ascomycota	Sordariomycetes	Xylariales	Fam_Xylariales incertae sedis	Hansfordia	26
GCA_010094025.1	Viridothelium_virens	spPhy_of_Ascomycota	Dothideomycetes	Trypetheliales	Trypetheliaceae	Viridothelium	26
GCA_010356995.1	Trichodelitschia_bisporula	spPhy_of_Ascomycota	Dothideomycetes	Phaeotrichales	Phaeotrichaceae	Trichodelitschia	26
GCA_011745625.1	Cladosporium_sp._TM138_S3	spPhy_of_Ascomycota	Dothideomycetes	Cladosporiales	Cladosporiaceae	Cladosporium	26
GCA_015951145.1	Cronartium_quercuum_f._sp._fusiforme_G11	spPhy_of_Basidiomycota	Pucciniomycetes	Pucciniales	Coleosporiaceae	Cronartium	26
GCA_021596325.1	Parafenestella_sp._EI_2022a	spPhy_of_Ascomycota	Dothideomycetes	Pleosporales	Cucurbitariaceae	Parafenestella	26
GCA_022530565.1	Madurella_mycetomatis	spPhy_of_Ascomycota	Sordariomycetes	Sordariales	Fam_Sordariales incertae sedis	Madurella	26
GCA_023088285.1	Botryosphaeria_dothidea	spPhy_of_Ascomycota	Dothideomycetes	Botryosphaeriales	Botryosphaeriaceae	Botryosphaeria	26
GCA_900091695.1	Zymoseptoria_tritici_ST99CH_3D7	spPhy_of_Ascomycota	Dothideomycetes	Mycosphaerellales	Mycosphaerellaceae	Zymoseptoria	26
GCA_900102585.1	Microbotryum_saponariae	spPhy_of_Basidiomycota	Microbotryomycetes	Microbotryales	Microbotryaceae	Microbotryum	26
GCA_905337335.1	Gomphillus_americanus	spPhy_of_Ascomycota	Lecanoromycetes	Ostropales	Graphidaceae	Gomphillus	26
GCA_000827315.1	Piloderma_croceum_F_1598	spPhy_of_Basidiomycota	Agaricomycetes	Atheliales	Atheliaceae	Piloderma	25
GCA_000981605.1	Pyronema_omphalodes_CBS_100304	spPhy_of_Ascomycota	Pezizomycetes	Pezizales	Pyronemataceae	Pyronema	25
GCA_001931805.1	Scedosporium_sp._IMV_00882	spPhy_of_Ascomycota	Sordariomycetes	Microascales	Microascaceae	Scedosporium	25
GCA_002105095.1	Pseudomassariella_vexata	spPhy_of_Ascomycota	Sordariomycetes	Xylariales	Pseudomassariaceae	Pseudomassariella	25
GCA_003705835.2	Kockiozyma_suomiensis	spPhy_of_Ascomycota	Saccharomycetes	Saccharomycetales	Lipomycetaceae	Kockiozyma	25
GCA_009192285.1	Morchella_crassipes	spPhy_of_Ascomycota	Pezizomycetes	Pezizales	Morchellaceae	Morchella	25
GCA_014825775.1	Krasilnikovozyma_curviuscula	spPhy_of_Basidiomycota	Tremellomycetes	Cystofilobasidiales	Mrakiaceae	Krasilnikovozyma	25
GCA_017354895.1	Podospora_comata	spPhy_of_Ascomycota	Sordariomycetes	Sordariales	Podosporaceae	Podospora	25
GCA_001599675.1	Basipetospora_chlamydospora	spPhy_of_Ascomycota	Sordariomycetes	Microascales	Fam_Microascales incertae sedis	Basipetospora	24
GCA_001600575.1	Didymobotryum_rigidum	spPhy_of_Ascomycota	Sordariomycetes	Ord_of_Didymobotryum	Fam_of_Didymobotryum	Didymobotryum	24
GCA_001644525.1	Stagonospora_sp._SRC1lsM3a	spPhy_of_Ascomycota	Dothideomycetes	Pleosporales	Massarinaceae	Stagonospora	24
GCA_003706805.2	Trigonopsis_vinaria	spPhy_of_Ascomycota	Saccharomycetes	Saccharomycetales	Trigonopsidaceae	Trigonopsis	24
GCA_003856775.1	Hyphopichia_pseudoburtonii	spPhy_of_Ascomycota	Saccharomycetes	Saccharomycetales	Debaryomycetaceae	Hyphopichia	24
GCA_004155925.1	Monosporascus_sp._MG133	spPhy_of_Ascomycota	Sordariomycetes	Xylariales	Fam_Xylariales incertae sedis	Monosporascus	24
GCA_004337975.1	Pyricularia_sp._CBS_133598	spPhy_of_Ascomycota	Sordariomycetes	Magnaporthales	Pyriculariaceae	Pyricularia	24
GCA_010015725.1	Amniculicola_lignicola_CBS_123094	spPhy_of_Ascomycota	Dothideomycetes	Pleosporales	Amniculicolaceae	Amniculicola	24
GCA_010093485.1	Karstenula_rhodostoma_CBS_690.94	spPhy_of_Ascomycota	Dothideomycetes	Pleosporales	Didymosphaeriaceae	Karstenula	24
GCA_010093785.1	Polychaeton_citri_CBS_116435	spPhy_of_Ascomycota	Dothideomycetes	Capnodiales	Capnodiaceae	Polychaeton	24
GCA_023014335.1	Galerina_marginata	spPhy_of_Basidiomycota	Agaricomycetes	Agaricales	Strophariaceae	Galerina	24
GCA_900080155.1	Ustilago_bromivora	spPhy_of_Basidiomycota	Ustilaginomycetes	Ustilaginales	Ustilaginaceae	Ustilago	24
GCA_000697665.1	Jaapia_argillacea_MUCL_33604	spPhy_of_Basidiomycota	Agaricomycetes	Jaapiales	Jaapiaceae	Jaapia	23
GCA_001599935.1	Holtermannia_corniformis	spPhy_of_Basidiomycota	Tremellomycetes	Holtermanniales	Fam_of_Holtermannia	Holtermannia	23
GCA_001600035.1	Holtermanniella_nyarrowii	spPhy_of_Basidiomycota	Tremellomycetes	Holtermanniales	Fam_of_Holtermanniella	Holtermanniella	23
GCA_002267025.1	Parastagonospora_nodorum	spPhy_of_Ascomycota	Dothideomycetes	Pleosporales	Phaeosphaeriaceae	Parastagonospora	23
GCA_003144125.1	Testicularia_cyperi	spPhy_of_Basidiomycota	Ustilaginomycetes	Ustilaginales	Anthracoideaceae	Testicularia	23
GCA_003184365.1	Evernia_prunastri	spPhy_of_Ascomycota	Lecanoromycetes	Lecanorales	Parmeliaceae	Evernia	23
GCA_003706775.2	Tortispora_starmeri	spPhy_of_Ascomycota	Saccharomycetes	Saccharomycetales	Trigonopsidaceae	Tortispora	23
GCA_004123355.1	Amphirosellinia_nigrospora	spPhy_of_Ascomycota	Sordariomycetes	Xylariales	Xylariaceae	Amphirosellinia	23
GCA_010015745.1	Setomelanomma_holmii	spPhy_of_Ascomycota	Dothideomycetes	Pleosporales	Phaeosphaeriaceae	Setomelanomma	23
GCA_010093815.1	Pseudovirgaria_hyperparasitica	spPhy_of_Ascomycota	Dothideomycetes	Acrospermales	Acrospermaceae	Pseudovirgaria	23
GCA_017139535.1	Trichocladium_uniseriatum	spPhy_of_Ascomycota	Sordariomycetes	Sordariales	Chaetomiaceae	Trichocladium	23
GCA_012922685.1	Naganishia_sp._IF7SW_B1	spPhy_of_Basidiomycota	Tremellomycetes	Filobasidiales	Filobasidiaceae	Naganishia	23
GCA_014183095.1	Harringtonia_aguacate	spPhy_of_Ascomycota	Sordariomycetes	Ophiostomatales	Ophiostomataceae	Harringtonia	23
GCA_021030935.1	Astrothelium_subdiscretum	spPhy_of_Ascomycota	Dothideomycetes	Trypetheliales	Trypetheliaceae	Astrothelium	23
GCA_022701445.1	Hortaea_sp._C3G1500_4	spPhy_of_Ascomycota	Dothideomycetes	Mycosphaerellales	Teratosphaeriaceae	Hortaea	23
GCA_900188565.1	Geosmithia_flava	spPhy_of_Ascomycota	Sordariomycetes	Hypocreales	Bionectriaceae	Geosmithia	23
GCA_900291925.1	Thecaphora_thlaspeos	spPhy_of_Basidiomycota	Ustilaginomycetes	Urocystidales	Glomosporiaceae	Thecaphora	23
GCA_001660795.1	Leptoxyphium_fumago	spPhy_of_Ascomycota	Dothideomycetes	Capnodiales	Capnodiaceae	Leptoxyphium	22
GCA_002116355.1	Dothistroma_pini_CBS_116487	spPhy_of_Ascomycota	Dothideomycetes	Mycosphaerellales	Mycosphaerellaceae	Dothistroma	22
GCA_003706305.2	Kuraishia_molischiana	spPhy_of_Ascomycota	Saccharomycetes	Saccharomycetales	Fam_Saccharomycetales incertae sedis	Kuraishia	22
GCA_003788565.2	Ascobolus_immersus_RN42	spPhy_of_Ascomycota	Pezizomycetes	Pezizales	Ascobolaceae	Ascobolus	22
GCA_006112555.1	Tuber_indicum	spPhy_of_Ascomycota	Pezizomycetes	Pezizales	Tuberaceae	Tuber	22
GCA_010093805.1	Polyplosphaeria_fusca	spPhy_of_Ascomycota	Dothideomycetes	Pleosporales	Tetraplosphaeriaceae	Polyplosphaeria	22
GCA_011800155.1	Flammulina_velutipes	spPhy_of_Basidiomycota	Agaricomycetes	Agaricales	Physalacriaceae	Flammulina	22
GCA_013403795.1	Teratosphaeria_pseudoeucalypti	spPhy_of_Ascomycota	Dothideomycetes	Mycosphaerellales	Teratosphaeriaceae	Teratosphaeria	22
GCA_014964245.1	Nannizziopsis_barbatae	spPhy_of_Ascomycota	Eurotiomycetes	Onygenales	Nannizziopsiaceae	Nannizziopsis	22
GCA_015039315.1	Clavulina_sp._PMI_390	spPhy_of_Basidiomycota	Agaricomycetes	Cantharellales	Hydnaceae	Clavulina	22
GCA_018257865.1	Stereocaulon_alpinum	spPhy_of_Ascomycota	Lecanoromycetes	Lecanorales	Stereocaulaceae	Stereocaulon	22
GCA_019925105.1	Niebla_homalea	spPhy_of_Ascomycota	Lecanoromycetes	Lecanorales	Ramalinaceae	Niebla	22
GCA_022701365.1	Mycocentrospora_acerina	spPhy_of_Ascomycota	Dothideomycetes	Mycosphaerellales	Mycosphaerellaceae	Mycocentrospora	22
GCA_023065455.1	Cladonia_rangiferina	spPhy_of_Ascomycota	Lecanoromycetes	Lecanorales	Cladoniaceae	Cladonia	22
GCA_000349905.1	Volvariella_volvacea_V23	spPhy_of_Basidiomycota	Agaricomycetes	Agaricales	Pluteaceae	Volvariella	21
GCA_000611755.1	Endocarpon_pusillum	spPhy_of_Ascomycota	Eurotiomycetes	Verrucariales	Verrucariaceae	Endocarpon	21
GCA_001592805.2	Peltaster_fructicola	spPhy_of_Ascomycota	Dothideomycetes	Ord_of_Peltaster	Fam_of_Peltaster	Peltaster	21
GCA_002778215.1	Esteya_vermicola	spPhy_of_Ascomycota	Sordariomycetes	Ophiostomatales	Ophiostomataceae	Esteya	21
GCA_003049395.1	Pseudohalonectria_lignicola	spPhy_of_Ascomycota	Sordariomycetes	Magnaporthales	Ophioceraceae	Pseudohalonectria	21
GCA_003676015.1	Meyerozyma_sp._JA9	spPhy_of_Ascomycota	Saccharomycetes	Saccharomycetales	Debaryomycetaceae	Meyerozyma	21
GCA_003788595.2	Choiromyces_venosus_120613_1	spPhy_of_Ascomycota	Pezizomycetes	Pezizales	Tuberaceae	Choiromyces	21
GCA_003868215.1	Pseudophaeomoniella_oleicola	spPhy_of_Ascomycota	Eurotiomycetes	Phaeomoniellales	Phaeomoniellaceae	Pseudophaeomoniella	21
GCA_004379715.1	Crucibulum_laeve	spPhy_of_Basidiomycota	Agaricomycetes	Agaricales	Fam_Agaricales incertae sedis	Crucibulum	21
GCA_010405375.1	Lophiostoma_macrostomum_CBS_122681	spPhy_of_Ascomycota	Dothideomycetes	Pleosporales	Lophiostomataceae	Lophiostoma	21
GCA_013402915.1	Zygotorulaspora_mrakii	spPhy_of_Ascomycota	Saccharomycetes	Saccharomycetales	Saccharomycetaceae	Zygotorulaspora	21
GCA_015345905.1	Aotearoamyces_nothofagi	spPhy_of_Ascomycota	Leotiomycetes	Leotiales	Tympanidaceae	Aotearoamyces	21
GCA_015501535.1	Cyathus_striatus	spPhy_of_Basidiomycota	Agaricomycetes	Agaricales	Nidulariaceae	Cyathus	21
GCA_019321765.1	Wickerhamomyces_anomalus	spPhy_of_Ascomycota	Saccharomycetes	Saccharomycetales	Phaffomycetaceae	Wickerhamomyces	21
GCA_019915075.1	Strobilurus_stephanocystis	spPhy_of_Basidiomycota	Agaricomycetes	Agaricales	Physalacriaceae	Strobilurus	21
GCA_019925305.1	Sporothrix_cf._nigrograna	spPhy_of_Ascomycota	Sordariomycetes	Ophiostomatales	Ophiostomataceae	Sporothrix	21
GCA_021209875.1	Rosellinia_necatrix	spPhy_of_Ascomycota	Sordariomycetes	Xylariales	Xylariaceae	Rosellinia	21
GCA_022315165.1	Pseudevernia_furfuracea	spPhy_of_Ascomycota	Lecanoromycetes	Lecanorales	Parmeliaceae	Pseudevernia	21
GCA_022432375.1	Nemania_sp._FL0031	spPhy_of_Ascomycota	Sordariomycetes	Xylariales	Xylariaceae	Nemania	21
GCA_022813185.1	Xylona_heveae	spPhy_of_Ascomycota	Xylonomycetes	Xylonales	Xylonaceae	Xylona	21
GCA_022814265.1	Lambiella_insularis	spPhy_of_Ascomycota	Lecanoromycetes	Trapeliales	Trapeliaceae	Lambiella	21
GCA_900074735.1	Lachancea_sp._CBS_6924	spPhy_of_Ascomycota	Saccharomycetes	Saccharomycetales	Saccharomycetaceae	Lachancea	21
GCA_000143185.1	Schizophyllum_commune_H4_8	spPhy_of_Basidiomycota	Agaricomycetes	Agaricales	Schizophyllaceae	Schizophyllum	20
GCA_000222875.2	Periglandula_ipomoeae_IasaF13	spPhy_of_Ascomycota	Sordariomycetes	Hypocreales	Clavicipitaceae	Periglandula	20
GCA_000344685.1	Gloeophyllum_trabeum_ATCC_11539	spPhy_of_Basidiomycota	Agaricomycetes	Gloeophyllales	Gloeophyllaceae	Gloeophyllum	20
GCA_000472125.2	Hirsutella_thompsonii_MTCC6686	spPhy_of_Ascomycota	Sordariomycetes	Hypocreales	Ophiocordycipitaceae	Hirsutella	20
GCA_001600555.1	Albophoma_yamanashiensis	spPhy_of_Ascomycota	Sordariomycetes	Hypocreales	Ophiocordycipitaceae	Albophoma	20
GCA_001910725.1	Phanerodontia_chrysosporium	spPhy_of_Basidiomycota	Agaricomycetes	Polyporales	Phanerochaetaceae	Phanerodontia	20
GCA_002778125.1	Dryadomyces_quercivorus	spPhy_of_Ascomycota	Sordariomycetes	Ophiostomatales	Ophiostomataceae	Dryadomyces	20
GCA_002803225.1	Gamarada_debralockiae	spPhy_of_Ascomycota	Leotiomycetes	Helotiales	Hyphodiscaceae	Gamarada	20
GCA_003706045.1	Peterozyma_toletana	spPhy_of_Ascomycota	Saccharomycetes	Saccharomycetales	Debaryomycetaceae	Peterozyma	20
GCA_005188305.1	Xylaria_sp._BCC_1067	spPhy_of_Ascomycota	Sordariomycetes	Xylariales	Xylariaceae	Xylaria	20
GCA_010093705.1	Patellaria_atrata_CBS_101060	spPhy_of_Ascomycota	Dothideomycetes	Patellariales	Patellariaceae	Patellaria	20
GCA_011692745.1	Arthroderma_uncinatum	spPhy_of_Ascomycota	Eurotiomycetes	Onygenales	Arthrodermataceae	Arthroderma	20
GCA_013694445.1	Torulaspora_sp._CBS_2947	spPhy_of_Ascomycota	Saccharomycetes	Saccharomycetales	Saccharomycetaceae	Torulaspora	20
GCA_014825765.1	Cystofilobasidium_macerans	spPhy_of_Basidiomycota	Tremellomycetes	Cystofilobasidiales	Cystofilobasidiaceae	Cystofilobasidium	20
GCA_020080175.1	Glutinoglossum_americanum	spPhy_of_Ascomycota	Geoglossomycetes	Geoglossales	Geoglossaceae	Glutinoglossum	20
GCA_020726445.1	Chaetomium_sp._MPI_SDFR_AT_0129	spPhy_of_Ascomycota	Sordariomycetes	Sordariales	Chaetomiaceae	Chaetomium	20
GCA_022225965.1	Diatrype_stigma	spPhy_of_Ascomycota	Sordariomycetes	Xylariales	Diatrypaceae	Diatrype	20
GCA_022496965.1	Annulohypoxylon_nitens	spPhy_of_Ascomycota	Sordariomycetes	Xylariales	Hypoxylaceae	Annulohypoxylon	20
GCA_023082095.1	Dothiorella_sarmentorum	spPhy_of_Ascomycota	Dothideomycetes	Botryosphaeriales	Botryosphaeriaceae	Dothiorella	20
GCA_023566075.1	Plenodomus_lindquistii	spPhy_of_Ascomycota	Dothideomycetes	Pleosporales	Leptosphaeriaceae	Plenodomus	20
GCA_001931875.2	Byssochlamys_sp._IMV_00236	spPhy_of_Ascomycota	Eurotiomycetes	Eurotiales	Thermoascaceae	Paecilomyces	19
GCA_002225475.1	Knufia_petricola	spPhy_of_Ascomycota	Eurotiomycetes	Chaetothyriales	Trichomeriaceae	Knufia	19
GCA_002573585.1	Helicocarpus_griseus_UAMH5409	spPhy_of_Ascomycota	Eurotiomycetes	Onygenales	Ajellomycetaceae	Helicocarpus	19
GCA_002989075.1	Arthonia_radiata	spPhy_of_Ascomycota	Arthoniomycetes	Arthoniales	Arthoniaceae	Arthonia	19
GCA_003988815.1	Chlorencoelia_torta	spPhy_of_Ascomycota	Leotiomycetes	Helotiales	Cenangiaceae	Chlorencoelia	19
GCA_004918485.1	Wallemia_mellicola	spPhy_of_Basidiomycota	Wallemiomycetes	Wallemiales	Wallemiaceae	Wallemia	19
GCA_013420905.1	Leucocalocybe_mongolica	spPhy_of_Basidiomycota	Agaricomycetes	Agaricales	Fam_Agaricales incertae sedis	Leucocalocybe	19
GCA_014904905.1	Wilcoxina_mikolae_CBS_423.85	spPhy_of_Ascomycota	Pezizomycetes	Pezizales	Pyronemataceae	Wilcoxina	19
GCA_015501055.1	Mucidula_mucida	spPhy_of_Basidiomycota	Agaricomycetes	Agaricales	Physalacriaceae	Mucidula	19
GCA_016906555.1	Ceratobasidium_sp._AG_Ba	spPhy_of_Basidiomycota	Agaricomycetes	Cantharellales	Ceratobasidiaceae	Ceratobasidium	19
GCA_020342235.1	Saccharomycopsis_sp._TF_2021a	spPhy_of_Ascomycota	Saccharomycetes	Saccharomycetales	Saccharomycopsidaceae	Saccharomycopsis	19
GCA_020747045.1	Phaeosphaeria_sp._MPI_PUGE_AT_0046c	spPhy_of_Ascomycota	Dothideomycetes	Pleosporales	Phaeosphaeriaceae	Phaeosphaeria	19
GCA_020995425.1	Cyberlindnera_sargentensis	spPhy_of_Ascomycota	Saccharomycetes	Saccharomycetales	Phaffomycetaceae	Cyberlindnera	19
GCA_022559915.1	Septoria_petroselini	spPhy_of_Ascomycota	Dothideomycetes	Mycosphaerellales	Mycosphaerellaceae	Septoria	19
GCA_900654225.1	Saprochaete_fungicola	spPhy_of_Ascomycota	Saccharomycetes	Saccharomycetales	Dipodascaceae	Saprochaete	19
GCA_000003515.2	Uncinocarpus_reesii_1704	spPhy_of_Ascomycota	Eurotiomycetes	Onygenales	Onygenaceae	Uncinocarpus	18
GCA_000818155.1	Valsa_mali	spPhy_of_Ascomycota	Sordariomycetes	Diaporthales	Valsaceae	Valsa	18
GCA_001006345.1	Phaeomoniella_chlamydospora	spPhy_of_Ascomycota	Eurotiomycetes	Phaeomoniellales	Phaeomoniellaceae	Phaeomoniella	18
GCA_002287475.2	Pyrrhoderma_noxium	spPhy_of_Basidiomycota	Agaricomycetes	Hymenochaetales	Hymenochaetaceae	Pyrrhoderma	18
GCA_002946385.1	Rutstroemia_sp._NJR_2017a_WRK4	spPhy_of_Ascomycota	Leotiomycetes	Helotiales	Rutstroemiaceae	Rutstroemia	18
GCA_003357145.1	Venustampulla_echinocandica	spPhy_of_Ascomycota	Leotiomycetes	Helotiales	Pleuroascaceae	Venustampulla	18
GCA_004109745.1	Verticillium_dahliae	spPhy_of_Ascomycota	Sordariomycetes	Glomerellales	Plectosphaerellaceae	Verticillium	18
GCA_004338095.1	Gloeostereum_incarnatum	spPhy_of_Basidiomycota	Agaricomycetes	Agaricales	Schizophyllaceae	Gloeostereum	18
GCA_004786065.1	Ascodesmis_nigricans	spPhy_of_Ascomycota	Pezizomycetes	Pezizales	Ascodesmidaceae	Ascodesmis	18
GCA_007026445.1	Auriculariopsis_ampla	spPhy_of_Basidiomycota	Agaricomycetes	Agaricales	Schizophyllaceae	Auriculariopsis	18
GCA_009498055.1	Clavispora_lusitaniae	spPhy_of_Ascomycota	Saccharomycetes	Saccharomycetales	Metschnikowiaceae	Clavispora	18
GCA_010015655.1	Bimuria_novae_zelandiae_CBS_107.79	spPhy_of_Ascomycota	Dothideomycetes	Pleosporales	Didymosphaeriaceae	Bimuria	18
GCA_012184525.1	Xenoacremonium_recifei	spPhy_of_Ascomycota	Sordariomycetes	Hypocreales	Nectriaceae	Xenoacremonium	18
GCA_015501585.1	Rhodocollybia_butyracea	spPhy_of_Basidiomycota	Agaricomycetes	Agaricales	Omphalotaceae	Rhodocollybia	18
GCA_015584075.1	Lepista_nuda	spPhy_of_Basidiomycota	Agaricomycetes	Agaricales	Fam_Agaricales incertae sedis	Lepista	18
GCA_017309325.2	Elsinoe_batatas	spPhy_of_Ascomycota	Dothideomycetes	Myriangiales	Elsinoaceae	Elsinoe	18
GCA_018902385.1	Physcia_stellaris	spPhy_of_Ascomycota	Lecanoromycetes	Caliciales	Physciaceae	Physcia	18
GCA_019022785.1	Pseudomonodictys_sp._A73	spPhy_of_Ascomycota	Dothideomycetes	Pleosporales	Fam_of_Pseudomonodictys	Pseudomonodictys	18
GCA_019112545.1	Guyanagaster_necrorhizus_MCA_3950	spPhy_of_Basidiomycota	Agaricomycetes	Agaricales	Physalacriaceae	Guyanagaster	18
GCA_022453515.1	Astrocystis_sublimbata	spPhy_of_Ascomycota	Sordariomycetes	Xylariales	Xylariaceae	Astrocystis	18
GCA_022497155.1	Whalleya_microplaca	spPhy_of_Ascomycota	Sordariomycetes	Xylariales	Xylariaceae	Whalleya	18
GCA_022609375.1	Xenosphaeropsis_pyriputrescens	spPhy_of_Ascomycota	Leotiomycetes	Phacidiales	Phacidiaceae	Xenosphaeropsis	18
GCA_022814195.1	Mycoblastus_sanguinarius	spPhy_of_Ascomycota	Lecanoromycetes	Lecanorales	Mycoblastaceae	Mycoblastus	18
GCA_023079245.1	Aplosporella_prunicola	spPhy_of_Ascomycota	Dothideomycetes	Botryosphaeriales	Aplosporellaceae	Aplosporella	18
GCA_905337345.1	Heterodermia_speciosa	spPhy_of_Ascomycota	Lecanoromycetes	Caliciales	Physciaceae	Heterodermia	18
GCA_917563905.1	Neonectria_neomacrospora	spPhy_of_Ascomycota	Sordariomycetes	Hypocreales	Nectriaceae	Neonectria	18
GCA_000467715.1	Hysterium_pulicare_CBS_123377	spPhy_of_Ascomycota	Dothideomycetes	Hysteriales	Hysteriaceae	Hysterium	17
GCA_000827205.1	Plicaturopsis_crispa_FD_325_SS_3	spPhy_of_Basidiomycota	Agaricomycetes	Amylocorticiales	Amylocorticiaceae	Plicaturopsis	17
GCA_001630475.1	Sistotremastrum_niveocremeum_HHB9708	spPhy_of_Basidiomycota	Agaricomycetes	Trechisporales	Fam_Trechisporales incertae sedis	Sistotremastrum	17
GCA_001632425.1	Neolentinus_lepideus_HHB14362_ss_1	spPhy_of_Basidiomycota	Agaricomycetes	Gloeophyllales	Gloeophyllaceae	Neolentinus	17
GCA_002276475.2	Chlorociboria_aeruginascens	spPhy_of_Ascomycota	Leotiomycetes	Helotiales	Chlorociboriaceae	Chlorociboria	17
GCA_003705335.1	Priceomyces_medius	spPhy_of_Ascomycota	Saccharomycetes	Saccharomycetales	Debaryomycetaceae	Priceomyces	17
GCA_003971505.1	Talaromyces_marneffei	spPhy_of_Ascomycota	Eurotiomycetes	Eurotiales	Trichocomaceae	Talaromyces	17
GCA_004369175.1	Coprinellus_micaceus	spPhy_of_Basidiomycota	Agaricomycetes	Agaricales	Psathyrellaceae	Coprinellus	17
GCA_008704605.1	Trichomonascus_ciferrii	spPhy_of_Ascomycota	Saccharomycetes	Saccharomycetales	Trichomonascaceae	Trichomonascus	17
GCA_009193405.1	Phyllosticta_citriasiana	spPhy_of_Ascomycota	Dothideomycetes	Botryosphaeriales	Phyllostictaceae	Phyllosticta	17
GCA_010093635.1	Massarina_eburnea_CBS_473.64	spPhy_of_Ascomycota	Dothideomycetes	Pleosporales	Massarinaceae	Massarina	17
GCA_010093895.1	Myriangium_duriaei_CBS_260.36	spPhy_of_Ascomycota	Dothideomycetes	Myriangiales	Myriangiaceae	Myriangium	17
GCA_013423325.1	Usnea_hakonensis	spPhy_of_Ascomycota	Lecanoromycetes	Lecanorales	Parmeliaceae	Usnea	17
GCA_013433165.1	Hypsizygus_marmoreus	spPhy_of_Basidiomycota	Agaricomycetes	Agaricales	Lyophyllaceae	Hypsizygus	17
GCA_017309885.1	Kluyveromyces_marxianus	spPhy_of_Ascomycota	Saccharomycetes	Saccharomycetales	Saccharomycetaceae	Kluyveromyces	17
GCA_019925285.1	Graphium_sp._VPRI43844	spPhy_of_Ascomycota	Sordariomycetes	Microascales	Graphiaceae	Graphium	17
GCA_019925495.1	Ophiostoma_fasciatum	spPhy_of_Ascomycota	Sordariomycetes	Ophiostomatales	Ophiostomataceae	Ophiostoma	17
GCA_022204955.1	Macrophomina_pseudophaseolina	spPhy_of_Ascomycota	Dothideomycetes	Botryosphaeriales	Botryosphaeriaceae	Macrophomina	17
GCA_022457065.1	Curvularia_sp._ZM96	spPhy_of_Ascomycota	Dothideomycetes	Pleosporales	Pleosporaceae	Curvularia	17
GCA_022813805.1	Xylographa_soralifera	spPhy_of_Ascomycota	Lecanoromycetes	Trapeliales	Trapeliaceae	Xylographa	17
GCA_023242275.1	Fusarium_graminearum	spPhy_of_Ascomycota	Sordariomycetes	Hypocreales	Nectriaceae	Fusarium	17
GCA_905337355.1	Imshaugia_aleurites	spPhy_of_Ascomycota	Lecanoromycetes	Lecanorales	Parmeliaceae	Imshaugia	17
GCA_000226095.1	Thermothelomyces_thermophilus_ATCC_42464	spPhy_of_Ascomycota	Sordariomycetes	Sordariales	Chaetomiaceae	Thermothelomyces	16
GCA_000711695.1	Tilletiaria_anomala_UBC_951	spPhy_of_Basidiomycota	Exobasidiomycetes	Georgefischeriales	Tilletiariaceae	Tilletiaria	16
GCA_000934385.1	Cylindrobasidium_torrendii_FP15055_ss_10	spPhy_of_Basidiomycota	Agaricomycetes	Agaricales	Physalacriaceae	Cylindrobasidium	16
GCA_003990805.1	Paecilomyces_variotii	spPhy_of_Ascomycota	Eurotiomycetes	Eurotiales	Thermoascaceae	Paecilomyces	16
GCA_002162485.1	Stromatinia_cepivora	spPhy_of_Ascomycota	Leotiomycetes	Helotiales	Sclerotiniaceae	Stromatinia	16
GCA_003231425.2	Pyrenophora_tritici_repentis	spPhy_of_Ascomycota	Dothideomycetes	Pleosporales	Pleosporaceae	Pyrenophora	16
GCA_008452715.1	Bipolaris_sorokiniana	spPhy_of_Ascomycota	Dothideomycetes	Pleosporales	Pleosporaceae	Bipolaris	16
GCA_008704415.1	Sphaerosporella_brunnea	spPhy_of_Ascomycota	Pezizomycetes	Pezizales	Pyronemataceae	Sphaerosporella	16
GCA_010015565.1	Dissoconium_aciculare_CBS_342.82	spPhy_of_Ascomycota	Dothideomycetes	Mycosphaerellales	Dissoconiaceae	Dissoconium	16
GCA_010093625.1	Macroventuria_anomochaeta	spPhy_of_Ascomycota	Dothideomycetes	Pleosporales	Didymellaceae	Macroventuria	16
GCA_014066305.1	Letharia_columbiana	spPhy_of_Ascomycota	Lecanoromycetes	Lecanorales	Parmeliaceae	Letharia	16
GCA_015178975.1	Hysterangium_stoloniferum	spPhy_of_Basidiomycota	Agaricomycetes	Hysterangiales	Hysterangiaceae	Hysterangium	16
GCA_015179045.1	Kalaharituber_pfeilii	spPhy_of_Ascomycota	Pezizomycetes	Pezizales	Pezizaceae	Kalaharituber	16
GCA_015266435.1	Epicoccum_latusicollum	spPhy_of_Ascomycota	Dothideomycetes	Pleosporales	Didymellaceae	Epicoccum	16
GCA_015708445.2	Clitopilus_hobsonii	spPhy_of_Basidiomycota	Agaricomycetes	Agaricales	Entolomataceae	Clitopilus	16
GCA_016767195.1	Stagonosporopsis_rhizophila	spPhy_of_Ascomycota	Dothideomycetes	Pleosporales	Didymellaceae	Stagonosporopsis	16
GCA_019973155.2	Phanerochaete_sordida	spPhy_of_Basidiomycota	Agaricomycetes	Polyporales	Phanerochaetaceae	Phanerochaete	16
GCA_022814025.1	Stictis_urceolata	spPhy_of_Ascomycota	Lecanoromycetes	Ostropales	Stictidaceae	Stictis	16
GCA_000271605.1	Fomitiporia_mediterranea_MF3_22	spPhy_of_Basidiomycota	Agaricomycetes	Hymenochaetales	Hymenochaetaceae	Fomitiporia	15
GCA_000504385.2	Exutisphaerella_laricina_CBS_326.52	spPhy_of_Ascomycota	Dothideomycetes	Mycosphaerellales	Mycosphaerellaceae	Exutisphaerella	15
GCA_002109505.1	Yamadazyma_laniorum	spPhy_of_Ascomycota	Saccharomycetes	Saccharomycetales	Debaryomycetaceae	Yamadazyma	15
GCA_002794785.1	Coniferiporia_sulphurascens	spPhy_of_Basidiomycota	Agaricomycetes	Hymenochaetales	Hymenochaetaceae	Coniferiporia	15
GCA_004335185.1	Phoma_sp._RAV_16_625	spPhy_of_Ascomycota	Dothideomycetes	Pleosporales	Didymellaceae	Phoma	15
GCA_017161175.1	Ogataea_polymorpha	spPhy_of_Ascomycota	Saccharomycetes	Saccharomycetales	Pichiaceae	Ogataea	15
GCA_017657125.1	Scopulariopsis_brevicaulis	spPhy_of_Ascomycota	Sordariomycetes	Microascales	Microascaceae	Scopulariopsis	15
GCA_020280125.1	Kurtzmaniella_quercitrusa_var._comoensis__nom._nud.	spPhy_of_Ascomycota	Saccharomycetes	Saccharomycetales	Debaryomycetaceae	Kurtzmaniella	15
GCA_022813225.1	Zalaria_obscura	spPhy_of_Ascomycota	Dothideomycetes	Dothideales	Zalariaceae	Zalaria	15
GCA_900235035.1	Komagataella_phaffii_CBS_7435	spPhy_of_Ascomycota	Saccharomycetes	Saccharomycetales	Phaffomycetaceae	Komagataella	15
GCA_900497715.1	Magnusiomyces_ingens_NRRL_Y_17630	spPhy_of_Ascomycota	Saccharomycetes	Saccharomycetales	Dipodascaceae	Magnusiomyces	15
GCA_000150975.2	Nannizzia_gypsea_CBS_118893	spPhy_of_Ascomycota	Eurotiomycetes	Onygenales	Arthrodermataceae	Nannizzia	14
GCA_000442125.1	Gyalolechia_flavorubescens_KoLRI002931	spPhy_of_Ascomycota	Lecanoromycetes	Teloschistales	Teloschistaceae	Gyalolechia	14
GCA_000827355.1	Hebeloma_cylindrosporum_h7	spPhy_of_Basidiomycota	Agaricomycetes	Agaricales	Cortinariaceae	Hebeloma	14
GCA_001430935.1	Amauroascus_mutatus	spPhy_of_Ascomycota	Eurotiomycetes	Onygenales	Onygenaceae	Amauroascus	14
GCA_001599295.1	Sporopachydermia_quercuum	spPhy_of_Ascomycota	Saccharomycetes	Saccharomycetales	Dipodascaceae	Sporopachydermia	14
GCA_001692735.1	Lepidopterella_palustris_CBS_459.81	spPhy_of_Ascomycota	Dothideomycetes	Mytilinidiales	Argynnaceae	Lepidopterella	14
GCA_002167195.1	Ophidiomyces_ophidiicola	spPhy_of_Ascomycota	Eurotiomycetes	Onygenales	Onygenaceae	Ophidiomyces	14
GCA_002911195.1	Pseudonectria_foliicola	spPhy_of_Ascomycota	Sordariomycetes	Hypocreales	Nectriaceae	Pseudonectria	14
GCA_003706575.1	Teunomyces_cretensis	spPhy_of_Ascomycota	Saccharomycetes	Saccharomycetales	Debaryomycetaceae	Teunomyces	14
GCA_003707255.1	Saturnispora_hagleri	spPhy_of_Ascomycota	Saccharomycetes	Saccharomycetales	Pichiaceae	Saturnispora	14
GCA_003707435.1	Aciculoconidium_aculeatum	spPhy_of_Ascomycota	Saccharomycetes	Saccharomycetales	Debaryomycetaceae	Aciculoconidium	14
GCA_003708655.1	Dipodascus_geniculatus	spPhy_of_Ascomycota	Saccharomycetes	Saccharomycetales	Dipodascaceae	Dipodascus	14
GCA_004335245.1	Didymella_lethalis	spPhy_of_Ascomycota	Dothideomycetes	Pleosporales	Didymellaceae	Didymella	14
GCA_009650685.1	Cryptococcus_cf._gattii	spPhy_of_Basidiomycota	Tremellomycetes	Tremellales	Cryptococcaceae	Cryptococcus	14
GCA_009982845.1	Delphinella_strobiligena	spPhy_of_Ascomycota	Dothideomycetes	Dothideales	Dothioraceae	Delphinella	14
GCA_014635975.1	Plectosphaerella_sp._P0831	spPhy_of_Ascomycota	Sordariomycetes	Glomerellales	Plectosphaerellaceae	Plectosphaerella	14
GCA_015501065.1	Infundibulicybe_gibba	spPhy_of_Basidiomycota	Agaricomycetes	Agaricales	Fam_Agaricales incertae sedis	Infundibulicybe	14
GCA_018924745.1	Marasmius_oreades	spPhy_of_Basidiomycota	Agaricomycetes	Agaricales	Marasmiaceae	Marasmius	14
GCA_019059555.1	Alternaria_longipes	spPhy_of_Ascomycota	Dothideomycetes	Pleosporales	Pleosporaceae	Alternaria	14
GCA_019925625.1	Graphilbum_sp._VPRI43762	spPhy_of_Ascomycota	Sordariomycetes	Ophiostomatales	Ophiostomataceae	Graphilbum	14
GCA_019925685.1	Ceratocystiopsis_sp._VPRI43766	spPhy_of_Ascomycota	Sordariomycetes	Ophiostomatales	Ophiostomataceae	Ceratocystiopsis	14
GCA_021029095.1	Phellopilus_nigrolimitatus	spPhy_of_Basidiomycota	Agaricomycetes	Hymenochaetales	Hymenochaetaceae	Phellopilus	14
GCA_022579005.1	Poronia_punctata	spPhy_of_Ascomycota	Sordariomycetes	Xylariales	Xylariaceae	Poronia	14
GCA_911693285.1	Hymenoscyphus_albidus	spPhy_of_Ascomycota	Leotiomycetes	Helotiales	Helotiaceae	Hymenoscyphus	14
GCA_000143565.1	Laccaria_bicolor_S238N_H82	spPhy_of_Basidiomycota	Agaricomycetes	Agaricales	Tricholomataceae	Laccaria	13
GCA_000151145.1	Microsporum_canis_CBS_113480	spPhy_of_Ascomycota	Eurotiomycetes	Onygenales	Arthrodermataceae	Microsporum	13
GCA_000296255.1	Omphalotus_olearius_VT_653.13	spPhy_of_Basidiomycota	Agaricomycetes	Agaricales	Omphalotaceae	Omphalotus	13
GCA_000498155.1	Shiraia_sp._slf14	spPhy_of_Ascomycota	Dothideomycetes	Pleosporales	Shiraiaceae	Shiraia	13
GCA_001179745.1	Clavaria_fumosa	spPhy_of_Basidiomycota	Agaricomycetes	Agaricales	Clavariaceae	Clavaria	13
GCA_001636675.1	Moelleriella_libera_RCEF_2490	spPhy_of_Ascomycota	Sordariomycetes	Hypocreales	Clavicipitaceae	Moelleriella	13
GCA_001661345.1	Ascoidea_rubescens_DSM_1968	spPhy_of_Ascomycota	Saccharomycetes	Saccharomycetales	Ascoideaceae	Ascoidea	13
GCA_002204255.1	Marssonina_coronariae	spPhy_of_Ascomycota	Leotiomycetes	Helotiales	Dermateaceae	Marssonina	13
GCA_002794735.1	Phellinus_lamaoensis	spPhy_of_Basidiomycota	Agaricomycetes	Hymenochaetales	Hymenochaetaceae	Phellinus	13
GCA_002895985.1	Sphaceloma_murrayae	spPhy_of_Ascomycota	Dothideomycetes	Myriangiales	Elsinoaceae	Sphaceloma	13
GCA_003049485.1	Ophioceras_dolichostomum	spPhy_of_Ascomycota	Sordariomycetes	Magnaporthales	Ophioceraceae	Ophioceras	13
GCA_003054405.1	Pichia_kudriavzevii	spPhy_of_Ascomycota	Saccharomycetes	Saccharomycetales	Pichiaceae	Pichia	13
GCA_003184285.1	Monascus_purpureus	spPhy_of_Ascomycota	Eurotiomycetes	Eurotiales	Aspergillaceae	Monascus	13
GCA_004217705.1	Metschnikowia_aff._pulcherrima	spPhy_of_Ascomycota	Saccharomycetes	Saccharomycetales	Metschnikowiaceae	Metschnikowia	13
GCA_009739215.1	Floccularia_luteovirens	spPhy_of_Basidiomycota	Agaricomycetes	Agaricales	Tricholomataceae	Floccularia	13
GCA_009982855.1	Lizonia_empirigonia	spPhy_of_Ascomycota	Dothideomycetes	Ord_of_Pseudoperisporiaceae	Pseudoperisporiaceae	Lizonia	13
GCA_010015615.1	Cucurbitaria_berberidis_CBS_394.84	spPhy_of_Ascomycota	Dothideomycetes	Pleosporales	Cucurbitariaceae	Cucurbitaria	13
GCA_010093795.1	Sporormia_fimetaria_CBS_119925	spPhy_of_Ascomycota	Dothideomycetes	Pleosporales	Sporormiaceae	Sporormia	13
GCA_012184305.1	Drechslerella_brochopaga	spPhy_of_Ascomycota	Orbiliomycetes	Orbiliales	Orbiliaceae	Drechslerella	13
GCA_012932865.1	Amylostereum_areolatum	spPhy_of_Basidiomycota	Agaricomycetes	Russulales	Stereaceae	Amylostereum	13
GCA_013390285.1	Exserohilum_turcica_Et28A	spPhy_of_Ascomycota	Dothideomycetes	Pleosporales	Pleosporaceae	Exserohilum	13
GCA_014925845.1	Crassisporium_funariophilum	spPhy_of_Basidiomycota	Agaricomycetes	Agaricales	Crassisporiaceae	Crassisporium	13
GCA_018167515.1	Amorphotheca_resinae	spPhy_of_Ascomycota	Leotiomycetes	Helotiales	Amorphothecaceae	Amorphotheca	13
GCA_019925595.1	Grosmannia_huntii	spPhy_of_Ascomycota	Sordariomycetes	Ophiostomatales	Ophiostomataceae	Grosmannia	13
GCA_021029105.1	Cristinia_sonorae	spPhy_of_Basidiomycota	Agaricomycetes	Atheliales	Atheliaceae	Cristinia	13
GCA_021030975.1	Lichenothelia_convexa	spPhy_of_Ascomycota	Dothideomycetes	Ord_of_Lichenotheliaceae	Lichenotheliaceae	Lichenothelia	13
GCA_021642125.1	Nothophoma_quercina	spPhy_of_Ascomycota	Dothideomycetes	Pleosporales	Didymellaceae	Nothophoma	13
GCA_022497145.1	Rostrohypoxylon_terebratum	spPhy_of_Ascomycota	Sordariomycetes	Xylariales	Hypoxylaceae	Rostrohypoxylon	13
GCA_022813945.1	Trapelia_coarctata	spPhy_of_Ascomycota	Lecanoromycetes	Trapeliales	Trapeliaceae	Trapelia	13
GCA_900465125.1	Leptosphaeria_biglobosa_'brassicae'_group	spPhy_of_Ascomycota	Dothideomycetes	Pleosporales	Leptosphaeriaceae	Leptosphaeria	13
GCA_902806495.1	Hypomontagnella_submonticulosa	spPhy_of_Ascomycota	Sordariomycetes	Xylariales	Hypoxylaceae	Hypomontagnella	13
GCA_910592095.1	Trichophyton_yaoundei	spPhy_of_Ascomycota	Eurotiomycetes	Onygenales	Arthrodermataceae	Trichophyton	13
GCA_000149685.1	Lodderomyces_elongisporus_NRRL_YB_4239	spPhy_of_Ascomycota	Saccharomycetes	Saccharomycetales	Debaryomycetaceae	Lodderomyces	12
GCA_000150735.2	Paracoccidioides_brasiliensis_Pb18	spPhy_of_Ascomycota	Eurotiomycetes	Onygenales	Fam_Onygenales incertae sedis	Paracoccidioides	12
GCA_000812245.1	Onygena_corvina	spPhy_of_Ascomycota	Eurotiomycetes	Onygenales	Onygenaceae	Onygena	12
GCA_000827185.1	Hydnomerulius_pinastri_MD_312	spPhy_of_Basidiomycota	Agaricomycetes	Boletales	Paxillaceae	Hydnomerulius	12
GCA_001020605.1	Schizopora_paradoxa	spPhy_of_Basidiomycota	Agaricomycetes	Hymenochaetales	Schizoporaceae	Schizopora	12
GCA_001430955.1	Chrysosporium_queenslandicum	spPhy_of_Ascomycota	Eurotiomycetes	Onygenales	Onygenaceae	Chrysosporium	12
GCA_001599355.1	Nakazawaea_peltata	spPhy_of_Ascomycota	Saccharomycetes	Saccharomycetales	Pichiaceae	Nakazawaea	12
GCA_001599835.1	Thermoascus_crustaceus	spPhy_of_Ascomycota	Eurotiomycetes	Eurotiales	Thermoascaceae	Thermoascus	12
GCA_001661245.1	Pachysolen_tannophilus_NRRL_Y_2460	spPhy_of_Ascomycota	Saccharomycetes	Saccharomycetales	Saccharomycetaceae	Pachysolen	12
GCA_002794775.1	Porodaedalea_pini	spPhy_of_Basidiomycota	Agaricomycetes	Hymenochaetales	Hymenochaetaceae	Porodaedalea	12
GCA_003123035.1	Nadsonia_starkeyi_henricii	spPhy_of_Ascomycota	Saccharomycetes	Saccharomycetales	Fam_Saccharomycetales incertae sedis	Nadsonia	12
GCA_003705275.1	Starmera_quercuum	spPhy_of_Ascomycota	Saccharomycetes	Saccharomycetales	Phaffomycetaceae	Starmera	12
GCA_003706395.1	Danielozyma_ontarioensis	spPhy_of_Ascomycota	Saccharomycetes	Saccharomycetales	Debaryomycetaceae	Danielozyma	12
GCA_003988965.1	Neobulgaria_alba	spPhy_of_Ascomycota	Leotiomycetes	Helotiales	Gelatinodiscaceae	Neobulgaria	12
GCA_006506795.2	Hericium_erinaceus	spPhy_of_Basidiomycota	Agaricomycetes	Russulales	Hericiaceae	Hericium	12
GCA_010093515.1	Lineolata_rhizophorae	spPhy_of_Ascomycota	Dothideomycetes	Lineolatales	Lineolataceae	Lineolata	12
GCA_011032825.1	Massariosphaeria_phaeospora	spPhy_of_Ascomycota	Dothideomycetes	Pleosporales	Fam_of_Massariosphaeria	Massariosphaeria	12
GCA_011316235.1	Humicola_grisea_var._thermoidea	spPhy_of_Ascomycota	Sordariomycetes	Sordariales	Chaetomiaceae	Trichocladium	12
GCA_014904985.1	Hydnum_rufescens_UP504	spPhy_of_Basidiomycota	Agaricomycetes	Cantharellales	Hydnaceae	Hydnum	12
GCA_015179035.1	Tirmania_nivea	spPhy_of_Ascomycota	Pezizomycetes	Pezizales	Pezizaceae	Tirmania	12
GCA_015708815.1	Kodamaea_anthophila	spPhy_of_Ascomycota	Saccharomycetes	Saccharomycetales	Debaryomycetaceae	Kodamaea	12
GCA_018416015.2	Coccidioides_posadasii_str._Silveira	spPhy_of_Ascomycota	Eurotiomycetes	Onygenales	Onygenaceae	Coccidioides	12
GCA_022813125.1	Septoriella_neoarundinis	spPhy_of_Ascomycota	Dothideomycetes	Pleosporales	Phaeosphaeriaceae	Septoriella	12
GCA_900536885.1	Peniophora_sp._CBMAI_1063	spPhy_of_Basidiomycota	Agaricomycetes	Russulales	Peniophoraceae	Peniophora	12
GCA_000226115.1	Thermothielavioides_terrestris_NRRL_8126	spPhy_of_Ascomycota	Sordariomycetes	Sordariales	Chaetomiaceae	Thermothielavioides	11
GCA_000237345.1	Naumovozyma_castellii_CBS_4309	spPhy_of_Ascomycota	Saccharomycetes	Saccharomycetales	Saccharomycetaceae	Naumovozyma	11
GCA_001950515.1	Lyophyllum_shimeji	spPhy_of_Basidiomycota	Agaricomycetes	Agaricales	Lyophyllaceae	Lyophyllum	11
GCA_002150815.3	Grammothele_lineata	spPhy_of_Basidiomycota	Agaricomycetes	Polyporales	Polyporaceae	Grammothele	11
GCA_003055165.1	Escovopsis_sp._Ae724	spPhy_of_Ascomycota	Sordariomycetes	Hypocreales	Hypocreaceae	Escovopsis	11
GCA_003268315.1	Stemphylium_lycopersici	spPhy_of_Ascomycota	Dothideomycetes	Pleosporales	Pleosporaceae	Stemphylium	11
GCA_003707205.2	Kregervanrija_delftensis	spPhy_of_Ascomycota	Saccharomycetes	Saccharomycetales	Pichiaceae	Kregervanrija	11
GCA_003988945.1	Pirottaea_palmicola	spPhy_of_Ascomycota	Leotiomycetes	Helotiales	Ploettnerulaceae	Pirottaea	11
GCA_004802645.1	Amesia_nigricolor	spPhy_of_Ascomycota	Sordariomycetes	Sordariales	Chaetomiaceae	Amesia	11
GCA_005059885.1	Salinomyces_thailandica	spPhy_of_Ascomycota	Dothideomycetes	Mycosphaerellales	Teratosphaeriaceae	Salinomyces	11
GCA_009599575.1	Blumeriella_jaapii	spPhy_of_Ascomycota	Leotiomycetes	Helotiales	Drepanopezizaceae	Blumeriella	11
GCA_011316305.1	Rusavskia_elegans	spPhy_of_Ascomycota	Lecanoromycetes	Teloschistales	Teloschistaceae	Rusavskia	11
GCA_015499995.1	Flammula_alnicola	spPhy_of_Basidiomycota	Agaricomycetes	Agaricales	Strophariaceae	Flammula	11
GCA_016612005.1	Neocamarosporium_betae	spPhy_of_Ascomycota	Dothideomycetes	Pleosporales	Pleosporaceae	Neocamarosporium	11
GCA_018343905.1	Limtongozyma_cylindracea	spPhy_of_Ascomycota	Saccharomycetes	Saccharomycetales	Fam_Saccharomycetales incertae sedis	Limtongozyma	11
GCA_019677325.2	Pleurotus_cornucopiae	spPhy_of_Basidiomycota	Agaricomycetes	Agaricales	Pleurotaceae	Pleurotus	11
GCA_022264855.1	Lenzites_betulinus	spPhy_of_Basidiomycota	Agaricomycetes	Polyporales	Polyporaceae	Lenzites	11
GCA_022814085.1	Puttea_exsequens	spPhy_of_Ascomycota	Lecanoromycetes	Lecanorales	Fam_of_Puttea	Puttea	11
GCA_022814105.1	Ptychographa_xylographoides	spPhy_of_Ascomycota	Lecanoromycetes	Trapeliales	Trapeliaceae	Ptychographa	11
GCA_022814175.1	Loxospora_ochrophaea	spPhy_of_Ascomycota	Lecanoromycetes	Sarrameanales	Sarrameanaceae	Loxospora	11
GCA_000304475.1	Kazachstania_africana_CBS_2517	spPhy_of_Ascomycota	Saccharomycetes	Saccharomycetales	Saccharomycetaceae	Kazachstania	10
GCA_000827495.1	Hypholoma_sublateritium_FD_334_SS_4	spPhy_of_Basidiomycota	Agaricomycetes	Agaricales	Strophariaceae	Hypholoma	10
GCA_001263195.1	Termitomyces_sp._J132	spPhy_of_Basidiomycota	Agaricomycetes	Agaricales	Lyophyllaceae	Termitomyces	10
GCA_001455505.1	Leptographium_lundbergii	spPhy_of_Ascomycota	Sordariomycetes	Ophiostomatales	Ophiostomataceae	Leptographium	10
GCA_001510565.1	Knoxdaviesia_proteae	spPhy_of_Ascomycota	Sordariomycetes	Microascales	Gondwanamycetaceae	Knoxdaviesia	10
GCA_001599155.1	Wickerhamia_fluorescens	spPhy_of_Ascomycota	Saccharomycetes	Saccharomycetales	Debaryomycetaceae	Wickerhamia	10
GCA_002573605.1	Polytolypa_hystricis_UAMH7299	spPhy_of_Ascomycota	Eurotiomycetes	Onygenales	Ajellomycetaceae	Polytolypa	10
GCA_002794465.1	Paramicrosporidium_saccamoebae	spPhy_of_Cryptomycota	Cla_of_Cryptomycota incertae sedis	Ord_of_Cryptomycota incertae sedis	Fam_Cryptomycota incertae sedis	Paramicrosporidium	10
GCA_003385255.1	Corinectria_fuckeliana	spPhy_of_Ascomycota	Sordariomycetes	Hypocreales	Nectriaceae	Corinectria	10
GCA_003706315.2	Ambrosiozyma_oregonensis__nom._inval.	spPhy_of_Ascomycota	Saccharomycetes	Saccharomycetales	Fam_Saccharomycetales incertae sedis	Ambrosiozyma	10
GCA_003707195.1	Phaffomyces_antillensis	spPhy_of_Ascomycota	Saccharomycetes	Saccharomycetales	Phaffomycetaceae	Phaffomyces	10
GCA_012274445.1	Sclerotiophoma_versabilis	spPhy_of_Ascomycota	Dothideomycetes	Pleosporales	Didymellaceae	Sclerotiophoma	10
GCA_015039465.1	Cortinarius_glaucopus	spPhy_of_Basidiomycota	Agaricomycetes	Agaricales	Cortinariaceae	Cortinarius	10
GCA_015179025.1	Terfezia_claveryi	spPhy_of_Ascomycota	Pezizomycetes	Pezizales	Pezizaceae	Terfezia	10
GCA_015501075.1	Gymnopilus_junonius	spPhy_of_Basidiomycota	Agaricomycetes	Agaricales	Cortinariaceae	Gymnopilus	10
GCA_017310585.1	Histoplasma_capsulatum	spPhy_of_Ascomycota	Eurotiomycetes	Onygenales	Ajellomycetaceae	Histoplasma	10
GCA_017357885.1	Monilinia_vaccinii_corymbosi	spPhy_of_Ascomycota	Leotiomycetes	Helotiales	Sclerotiniaceae	Monilinia	10
GCA_017499595.2	Psilocybe_cubensis	spPhy_of_Basidiomycota	Agaricomycetes	Agaricales	Strophariaceae	Psilocybe	10
GCA_017949455.1	Aureobasidium_melanogenum	spPhy_of_Ascomycota	Dothideomycetes	Dothideales	Saccotheciaceae	Aureobasidium	10
GCA_019364595.1	Butyriboletus_roseoflavus	spPhy_of_Basidiomycota	Agaricomycetes	Boletales	Boletaceae	Butyriboletus	10
GCA_019775935.1	Neoascochyta_sp._HWLR27	spPhy_of_Ascomycota	Dothideomycetes	Pleosporales	Didymellaceae	Neoascochyta	10
GCA_019787685.1	Chiua_virens	spPhy_of_Basidiomycota	Agaricomycetes	Boletales	Boletaceae	Chiua	10
GCA_022376455.1	Epithele_typhae	spPhy_of_Basidiomycota	Agaricomycetes	Russulales	Epitheliaceae	Epithele	10
GCA_022496955.1	Kretzschmaria_deusta	spPhy_of_Ascomycota	Sordariomycetes	Xylariales	Xylariaceae	Kretzschmaria	10
GCA_022814255.1	Bachmanniomyces_sp._S44760	spPhy_of_Ascomycota	Lecanoromycetes	Ord_Ostropomycetidae incertae sedis	Fam_of_Bachmanniomyces	Bachmanniomyces	10
GCA_022814355.1	Acarospora_aff._strigata	spPhy_of_Ascomycota	Lecanoromycetes	Acarosporales	Acarosporaceae	Acarospora	10
GCA_902749255.1	Heterobasidion_irregulare	spPhy_of_Basidiomycota	Agaricomycetes	Russulales	Bondarzewiaceae	Heterobasidion	10
GCA_000504405.2	Mycosphaerella_sp._Ston1	spPhy_of_Ascomycota	Dothideomycetes	Mycosphaerellales	Mycosphaerellaceae	Mycosphaerella	9
GCA_000712465.1	Huntiella_moniliformis	spPhy_of_Ascomycota	Sordariomycetes	Microascales	Ceratocystidaceae	Huntiella	9
GCA_000934395.1	Fistulina_hepatica_ATCC_64428	spPhy_of_Basidiomycota	Agaricomycetes	Agaricales	Fistulinaceae	Fistulina	9
GCA_001008035.1	Atkinsonella_texensis	spPhy_of_Ascomycota	Sordariomycetes	Hypocreales	Clavicipitaceae	Atkinsonella	9
GCA_002891385.1	Serpula_lacrymans_var._shastensis	spPhy_of_Basidiomycota	Agaricomycetes	Boletales	Serpulaceae	Serpula	9
GCA_003676035.1	Spathaspora_sp._JA1	spPhy_of_Ascomycota	Saccharomycetes	Saccharomycetales	Debaryomycetaceae	Spathaspora	9
GCA_011074865.2	Brettanomyces_nanus	spPhy_of_Ascomycota	Saccharomycetes	Saccharomycetales	Pichiaceae	Brettanomyces	9
GCA_013368375.1	Tricholomella_constricta	spPhy_of_Basidiomycota	Agaricomycetes	Agaricales	Lyophyllaceae	Tricholomella	9
GCA_013376435.1	Agrocybe_cylindracea	spPhy_of_Basidiomycota	Agaricomycetes	Agaricales	Strophariaceae	Agrocybe	9
GCA_017499575.1	Amauroderma_rugosum	spPhy_of_Basidiomycota	Agaricomycetes	Polyporales	Polyporaceae	Amauroderma	9
GCA_019400425.1	Hymenochaete_sp._R1	spPhy_of_Basidiomycota	Agaricomycetes	Hymenochaetales	Hymenochaetaceae	Hymenochaete	9
GCA_019633535.1	Tulasnella_sp._JGI_2019a	spPhy_of_Basidiomycota	Agaricomycetes	Cantharellales	Tulasnellaceae	Tulasnella	9
GCA_019775845.1	Myrmaecium_sp._VS_I_D_KN_1	spPhy_of_Ascomycota	Dothideomycetes	Valsariales	Valsariaceae	Myrmaecium	9
GCA_020800285.1	Sordaria_sp._MPI_SDFR_AT_0083	spPhy_of_Ascomycota	Sordariomycetes	Sordariales	Sordariaceae	Sordaria	9
GCA_021030925.1	Trypethelium_eluteriae	spPhy_of_Ascomycota	Dothideomycetes	Trypetheliales	Trypetheliaceae	Trypethelium	9
GCA_022264815.1	Rhodofomes_roseus	spPhy_of_Basidiomycota	Agaricomycetes	Polyporales	Fomitopsidaceae	Rhodofomes	9
GCA_023101745.1	Inonotus_obliquus	spPhy_of_Basidiomycota	Agaricomycetes	Hymenochaetales	Hymenochaetaceae	Inonotus	9
GCA_023646365.1	Xanthomendoza_cf._fulva	spPhy_of_Ascomycota	Lecanoromycetes	Teloschistales	Teloschistaceae	Xanthomendoza	9
GCA_905337325.1	Alectoria_fallacina	spPhy_of_Ascomycota	Lecanoromycetes	Lecanorales	Parmeliaceae	Alectoria	9
GCA_001857865.1	Sclerotinia_sclerotiorum_1980_UF_70	spPhy_of_Ascomycota	Leotiomycetes	Helotiales	Sclerotiniaceae	Sclerotinia	8
GCA_002233555.1	Limonomyces_culmigenus	spPhy_of_Basidiomycota	Agaricomycetes	Corticiales	Corticiaceae	Limonomyces	8
GCA_003706505.2	Suhomyces_pyralidae	spPhy_of_Ascomycota	Saccharomycetes	Saccharomycetales	Debaryomycetaceae	Suhomyces	8
GCA_003988905.1	Hymenotorrendiella_dingleyae	spPhy_of_Ascomycota	Leotiomycetes	Helotiales	Helotiaceae	Hymenotorrendiella	8
GCA_004919795.1	Hanseniaspora_sp._CRUB_1602	spPhy_of_Ascomycota	Saccharomycetes	Saccharomycetales	Saccharomycodaceae	Hanseniaspora	8
GCA_009428295.1	Tilletia_walkeri	spPhy_of_Basidiomycota	Exobasidiomycetes	Tilletiales	Tilletiaceae	Tilletia	8
GCA_010015635.1	Clathrospora_elynae	spPhy_of_Ascomycota	Dothideomycetes	Pleosporales	Diademaceae	Clathrospora	8
GCA_015476405.1	Lentinula_edodes	spPhy_of_Basidiomycota	Agaricomycetes	Agaricales	Omphalotaceae	Lentinula	8
GCA_019022765.1	Westerdykella_sp._P71	spPhy_of_Ascomycota	Dothideomycetes	Pleosporales	Sporormiaceae	Westerdykella	8
GCA_020543525.1	Coriolopsis_trogii	spPhy_of_Basidiomycota	Agaricomycetes	Polyporales	Polyporaceae	Coriolopsis	8
GCA_021031095.1	Bathelium_albidoporum	spPhy_of_Ascomycota	Dothideomycetes	Trypetheliales	Trypetheliaceae	Bathelium	8
GCA_022385755.1	Trametopsis_cervina	spPhy_of_Basidiomycota	Agaricomycetes	Polyporales	Irpicaceae	Trametopsis	8
GCA_022813965.1	Toensbergia_leucococca	spPhy_of_Ascomycota	Lecanoromycetes	Rhizocarpales	Sporastatiaceae	Toensbergia	8
GCA_022814295.1	Icmadophila_ericetorum	spPhy_of_Ascomycota	Lecanoromycetes	Pertusariales	Icmadophilaceae	Icmadophila	8
GCA_023646055.1	Niorma_chrysophthalma	spPhy_of_Ascomycota	Lecanoromycetes	Teloschistales	Teloschistaceae	Niorma	8
GCA_902728275.1	Cyclocybe_aegerita	spPhy_of_Basidiomycota	Agaricomycetes	Agaricales	Bolbitiaceae	Cyclocybe	8
GCA_000320605.2	Gelatoporia_subvermispora_B	spPhy_of_Basidiomycota	Agaricomycetes	Polyporales	Gelatoporiaceae	Gelatoporia	7
GCA_000968835.1	Eremothecium_gossypii_FDAG1	spPhy_of_Ascomycota	Saccharomycetes	Saccharomycetales	Saccharomycetaceae	Eremothecium	7
GCA_000832265.1	Phlebiopsis_gigantea_11061_1_CR5_6	spPhy_of_Basidiomycota	Agaricomycetes	Polyporales	Phanerochaetaceae	Phlebiopsis	7
GCA_001430925.1	Byssoonygena_ceratinophila	spPhy_of_Ascomycota	Eurotiomycetes	Onygenales	Onygenaceae	Byssoonygena	7
GCA_001481415.2	Sanghuangporus_baumii	spPhy_of_Basidiomycota	Agaricomycetes	Hymenochaetales	Hymenochaetaceae	Sanghuangporus	7
GCA_001687445.1	Obba_rivulosa	spPhy_of_Basidiomycota	Agaricomycetes	Polyporales	Gelatoporiaceae	Obba	7
GCA_001889225.1	Mrakia_psychrophila	spPhy_of_Basidiomycota	Tremellomycetes	Cystofilobasidiales	Mrakiaceae	Mrakia	7
GCA_002162615.1	Myriosclerotinia_duriaeana	spPhy_of_Ascomycota	Leotiomycetes	Helotiales	Sclerotiniaceae	Myriosclerotinia	7
GCA_003814445.1	Epichloe_festucae_Fl1	spPhy_of_Ascomycota	Sordariomycetes	Hypocreales	Clavicipitaceae	Epichloe	7
GCA_008122225.1	Ciboria_shiraiana	spPhy_of_Ascomycota	Leotiomycetes	Helotiales	Sclerotiniaceae	Ciboria	7
GCA_010015605.1	Decorospora_gaudefroyi	spPhy_of_Ascomycota	Dothideomycetes	Pleosporales	Pleosporaceae	Decorospora	7
GCA_013756995.1	Cylindrocarpon_cylindroides	spPhy_of_Ascomycota	Sordariomycetes	Hypocreales	Nectriaceae	Cylindrocarpon	7
GCA_014872705.1	Agaricus_bisporus_var._burnettii	spPhy_of_Basidiomycota	Agaricomycetes	Agaricales	Agaricaceae	Agaricus	7
GCA_018257885.1	Parmelia_sp._050094	spPhy_of_Ascomycota	Lecanoromycetes	Lecanorales	Parmeliaceae	Parmelia	7
GCA_019669835.1	Amylocarpus_encephaloides	spPhy_of_Ascomycota	Leotiomycetes	Helotiales	Fam_Helotiales incertae sedis	Amylocarpus	7
GCA_019915015.1	Auriscalpium_vulgare	spPhy_of_Basidiomycota	Agaricomycetes	Russulales	Auriscalpiaceae	Auriscalpium	7
GCA_020623615.1	Saccharomycodes_ludwigii	spPhy_of_Ascomycota	Saccharomycetes	Saccharomycetales	Saccharomycodaceae	Saccharomycodes	7
GCA_022160305.1	Artomyces_pyxidatus	spPhy_of_Basidiomycota	Agaricomycetes	Russulales	Auriscalpiaceae	Artomyces	7
GCA_022496205.1	Gloeopeniophorella_convolvens	spPhy_of_Basidiomycota	Agaricomycetes	Russulales	Fam_Russulales incertae sedis	Gloeopeniophorella	7
GCA_022560085.1	Helminthosporium_solani	spPhy_of_Ascomycota	Dothideomycetes	Pleosporales	Massarinaceae	Helminthosporium	7
GCA_022813925.1	Varicellaria_rhodocarpa	spPhy_of_Ascomycota	Lecanoromycetes	Pertusariales	Pertusariaceae	Varicellaria	7
GCA_902806575.1	Jackrogersella_multiformis	spPhy_of_Ascomycota	Sordariomycetes	Xylariales	Hypoxylaceae	Jackrogersella	7
GCA_902806595.1	Pyrenopolyporus_hunteri	spPhy_of_Ascomycota	Sordariomycetes	Xylariales	Hypoxylaceae	Pyrenopolyporus	7
GCA_000758425.1	Nilaparvata_lugens_yeast	spPhy_of_Ascomycota	unknown	unknown	unknown	Nilaparvata_lugens_yeast-like_symbiont	6
GCA_000412225.2	Ashbya_aceris__nom._inval.	spPhy_of_Ascomycota	Saccharomycetes	Saccharomycetales	Saccharomycetaceae	Eremothecium	6
GCA_000987905.1	Tremella_fuciformis	spPhy_of_Basidiomycota	Tremellomycetes	Tremellales	Tremellaceae	Tremella	6
GCA_001636715.1	Ascosphaera_apis_ARSEF_7405	spPhy_of_Ascomycota	Eurotiomycetes	Onygenales	Ascosphaeraceae	Ascosphaera	6
GCA_002900995.3	Ganoderma_boninense	spPhy_of_Basidiomycota	Agaricomycetes	Polyporales	Polyporaceae	Ganoderma	6
GCA_004216415.1	Aeminium_ludgeri	spPhy_of_Ascomycota	Dothideomycetes	Capnodiales	Fam_Capnodiales incertae sedis	Aeminium	6
GCA_014904935.1	Melanogaster_broomeanus	spPhy_of_Basidiomycota	Agaricomycetes	Boletales	Melanogastraceae	Melanogaster	6
GCA_016628075.1	Suillus_paluster	spPhy_of_Basidiomycota	Agaricomycetes	Boletales	Suillaceae	Suillus	6
GCA_021014945.1	Leucogyrophana_mollusca	spPhy_of_Basidiomycota	Agaricomycetes	Boletales	Fam_Boletales incertae sedis	Leucogyrophana	6
GCA_022160315.1	Panus_rudis_PR_1116_ss_1	spPhy_of_Basidiomycota	Agaricomycetes	Polyporales	Panaceae	Panus	6
GCA_022385745.1	Leiotrametes_sp._BRFM_1775	spPhy_of_Basidiomycota	Agaricomycetes	Polyporales	Polyporaceae	Leiotrametes	6
GCA_022478825.1	Daldinia_caldariorum	spPhy_of_Ascomycota	Sordariomycetes	Xylariales	Hypoxylaceae	Daldinia	6
GCA_022606115.1	Hexagonia_nitida	spPhy_of_Basidiomycota	Agaricomycetes	Polyporales	Polyporaceae	Hexagonia	6
GCA_022606135.1	Fomes_fomentarius	spPhy_of_Basidiomycota	Agaricomycetes	Polyporales	Polyporaceae	Fomes	6
GCA_022606235.1	Abortiporus_biennis	spPhy_of_Basidiomycota	Agaricomycetes	Polyporales	Podoscyphaceae	Abortiporus	6
GCA_022814215.1	Lobaria_immixta	spPhy_of_Ascomycota	Lecanoromycetes	Peltigerales	Lobariaceae	Lobaria	6
GCA_023509875.1	Rugonectria_rugulosa	spPhy_of_Ascomycota	Sordariomycetes	Hypocreales	Nectriaceae	Rugonectria	6
GCA_900128795.2	Malbranchea_cinnamomea	spPhy_of_Ascomycota	Eurotiomycetes	Onygenales	Onygenaceae	Malbranchea	6
GCA_902805475.1	Entonaema_liquescens	spPhy_of_Ascomycota	Sordariomycetes	Xylariales	Xylariaceae	Entonaema	6
GCA_000787455.1	Evansstolkia_leycettana	spPhy_of_Ascomycota	Eurotiomycetes	Eurotiales	Aspergillaceae	Evansstolkia	5
GCA_000827275.1	Pisolithus_microcarpus_441	spPhy_of_Basidiomycota	Agaricomycetes	Boletales	Pisolithaceae	Pisolithus	5
GCA_000968615.1	Thielaviopsis_punctulata	spPhy_of_Ascomycota	Sordariomycetes	Microascales	Ceratocystidaceae	Thielaviopsis	5
GCA_001599435.1	Chalaropsis_thielavioides	spPhy_of_Ascomycota	Sordariomycetes	Microascales	Ceratocystidaceae	Chalaropsis	5
GCA_001683735.1	Grifola_frondosa	spPhy_of_Basidiomycota	Agaricomycetes	Polyporales	Grifolaceae	Grifola	5
GCA_002742255.2	Ceratocystis_albifundus	spPhy_of_Ascomycota	Sordariomycetes	Microascales	Ceratocystidaceae	Ceratocystis	5
GCA_010015815.1	Dothidotthia_symphoricarpi_CBS_119687	spPhy_of_Ascomycota	Dothideomycetes	Pleosporales	Dothidotthiaceae	Dothidotthia	5
GCA_010623925.1	Antarctomyces_pellizariae	spPhy_of_Ascomycota	Leotiomycetes	Thelebolales	Thelebolaceae	Antarctomyces	5
GCA_011032875.1	Phlebia_tremellosa	spPhy_of_Basidiomycota	Agaricomycetes	Polyporales	Meruliaceae	Phlebia	5
GCA_015039435.1	Imleria_badia	spPhy_of_Basidiomycota	Agaricomycetes	Boletales	Boletaceae	Imleria	5
GCA_018127085.1	Pneumocystis_sp._'macacae'	spPhy_of_Ascomycota	Pneumocystidomycetes	Pneumocystidales	Pneumocystidaceae	Pneumocystis	5
GCA_022160365.1	Vararia_minispora_EC_137	spPhy_of_Basidiomycota	Agaricomycetes	Russulales	Lachnocladiaceae	Vararia	5
GCA_022345685.1	Nothomitra_cinnamomea	spPhy_of_Ascomycota	Geoglossomycetes	Ord_of_Geoglossomycetes incertae sedis	Fam_Geoglossomycetes incertae sedis	Nothomitra	5
GCA_022575935.1	Wolfiporia_cocos	spPhy_of_Basidiomycota	Agaricomycetes	Polyporales	Laetiporaceae	Wolfiporia	5
GCA_022592445.1	Cytidiella_melzeri	spPhy_of_Basidiomycota	Agaricomycetes	Polyporales	Irpicaceae	Cytidiella	5
GCA_022814235.1	Lignoscripta_atroalba	spPhy_of_Ascomycota	Lecanoromycetes	Trapeliales	Trapeliaceae	Lignoscripta	5
GCA_023645825.1	Seirophora_lacunosa	spPhy_of_Ascomycota	Lecanoromycetes	Teloschistales	Teloschistaceae	Seirophora	5
GCA_023677585.1	Meredithiella_fracta	spPhy_of_Ascomycota	Sordariomycetes	Microascales	Ceratocystidaceae	Meredithiella	5
GCA_900006255.1	Xeromyces_bisporus	spPhy_of_Ascomycota	Eurotiomycetes	Eurotiales	Aspergillaceae	Xeromyces	5
GCA_000315935.1	Thermomyces_lanuginosus_SSBP	spPhy_of_Ascomycota	Eurotiomycetes	Eurotiales	Trichocomaceae	Thermomyces	4
GCA_000709145.1	Balansia_obtecta_B249	spPhy_of_Ascomycota	Sordariomycetes	Hypocreales	Clavicipitaceae	Balansia	4
GCA_000743315.1	Lignosus_rhinocerotis_TM02	spPhy_of_Basidiomycota	Agaricomycetes	Polyporales	Polyporaceae	Lignosus	4
GCA_000968595.1	Rasamsonia_emersonii_CBS_393.64	spPhy_of_Ascomycota	Eurotiomycetes	Eurotiales	Trichocomaceae	Rasamsonia	4
GCA_001039675.1	Nakaseomyces_delphensis_CBS_2170	spPhy_of_Ascomycota	Saccharomycetes	Saccharomycetales	Saccharomycetaceae	Nakaseomyces	4
GCA_001931775.1	Fomitopsis_pinicola	spPhy_of_Basidiomycota	Agaricomycetes	Polyporales	Fomitopsidaceae	Fomitopsis	4
GCA_002572855.1	Emmonsia_crescens	spPhy_of_Ascomycota	Eurotiomycetes	Onygenales	Ajellomycetaceae	Emmonsia	4
GCA_002786065.1	Microcyclospora_pomicola	spPhy_of_Ascomycota	Dothideomycetes	Capnodiales	Fam_Capnodiales incertae sedis	Microcyclospora	4
GCA_003313065.1	Sarcodon_sp._MG97	spPhy_of_Basidiomycota	Agaricomycetes	Thelephorales	Thelephoraceae	Sarcodon	4
GCA_003693555.1	Coccinonectria_pachysandricola	spPhy_of_Ascomycota	Sordariomycetes	Hypocreales	Nectriaceae	Coccinonectria	4
GCA_004016185.1	Quambalaria_eucalypti	spPhy_of_Basidiomycota	Exobasidiomycetes	Microstromatales	Quambalariaceae	Quambalaria	4
GCA_016803955.1	Ustilaginoidea_virens	spPhy_of_Ascomycota	Sordariomycetes	Hypocreales	Clavicipitaceae	Ustilaginoidea	4
GCA_018221655.1	Myochromella_boudieri	spPhy_of_Basidiomycota	Agaricomycetes	Agaricales	Lyophyllaceae	Myochromella	4
GCA_018858115.1	Tephrocybe_rancida	spPhy_of_Basidiomycota	Agaricomycetes	Agaricales	Lyophyllaceae	Tephrocybe	4
GCA_019202945.1	Corynespora_olivacea	spPhy_of_Ascomycota	Dothideomycetes	Pleosporales	Corynesporascaceae	Corynespora	4
GCA_022376435.1	Amylocystis_lapponica	spPhy_of_Basidiomycota	Agaricomycetes	Polyporales	Dacryobolaceae	Amylocystis	4
GCA_022385805.1	Pilatotrama_ljubarskyi	spPhy_of_Basidiomycota	Agaricomycetes	Polyporales	Fam_Polyporales incertae sedis	Pilatotrama	4
GCA_000313525.1	Fibroporia_radiculosa	spPhy_of_Basidiomycota	Agaricomycetes	Polyporales	Fam_Polyporales incertae sedis	Fibroporia	3
GCA_000315915.1	Tetrapisispora_blattae_CBS_6284	spPhy_of_Ascomycota	Saccharomycetes	Saccharomycetales	Saccharomycetaceae	Tetrapisispora	3
GCA_000827425.1	Scleroderma_citrinum_Foug_A	spPhy_of_Basidiomycota	Agaricomycetes	Boletales	Sclerodermataceae	Scleroderma	3
GCA_001563735.1	Leucoagaricus_sp._SymC.cos	spPhy_of_Basidiomycota	Agaricomycetes	Agaricales	Agaricaceae	Leucoagaricus	3
GCA_001632345.1	Daedalea_quercina_L_15889	spPhy_of_Basidiomycota	Agaricomycetes	Polyporales	Fomitopsidaceae	Daedalea	3
GCA_001640655.1	Endoconidiophora_laricicola	spPhy_of_Ascomycota	Sordariomycetes	Microascales	Ceratocystidaceae	Endoconidiophora	3
GCA_001792895.1	Polyporus_brumalis	spPhy_of_Basidiomycota	Agaricomycetes	Polyporales	Polyporaceae	Polyporus	3
GCA_001913855.2	Hermanssonia_centrifuga	spPhy_of_Basidiomycota	Agaricomycetes	Polyporales	Meruliaceae	Hermanssonia	3
GCA_003285555.1	Diutina_catenulata	spPhy_of_Ascomycota	Saccharomycetes	Saccharomycetales	Fam_Saccharomycetales incertae sedis	Diutina	3
GCA_003413585.1	Antrodia_cinnamomea	spPhy_of_Basidiomycota	Agaricomycetes	Polyporales	Fomitopsidaceae	Antrodia	3
GCA_003706495.1	Cephaloascus_albidus	spPhy_of_Ascomycota	Saccharomycetes	Saccharomycetales	Cephaloascaceae	Cephaloascus	3
GCA_003707995.1	Yueomyces_sinensis	spPhy_of_Ascomycota	Saccharomycetes	Saccharomycetales	Saccharomycetaceae	Yueomyces	3
GCA_003987895.1	Neonothopanus_nambi	spPhy_of_Basidiomycota	Agaricomycetes	Agaricales	Omphalotaceae	Neonothopanus	3
GCA_003999685.1	Taiwanofungus_camphoratus	spPhy_of_Basidiomycota	Agaricomycetes	Polyporales	Fam_Polyporales incertae sedis	Taiwanofungus	3
GCA_004369065.1	Pluteus_cervinus	spPhy_of_Basidiomycota	Agaricomycetes	Agaricales	Pluteaceae	Pluteus	3
GCA_004802725.1	Antrodiella_citrinella	spPhy_of_Basidiomycota	Agaricomycetes	Polyporales	Steccherinaceae	Antrodiella	3
GCA_013054445.1	Cudoniella_acicularis	spPhy_of_Ascomycota	Leotiomycetes	Helotiales	Tricladiaceae	Cudoniella	3
GCA_013305925.1	Galactomyces_reessii	spPhy_of_Ascomycota	Saccharomycetes	Saccharomycetales	Dipodascaceae	Galactomyces	3
GCA_013620735.1	Clavariopsis_aquatica	spPhy_of_Ascomycota	Dothideomycetes	Pleosporales	Fam_of_Clavariopsis	Clavariopsis	3
GCA_014904835.1	Paxillus_ammoniavirescens	spPhy_of_Basidiomycota	Agaricomycetes	Boletales	Paxillaceae	Paxillus	3
GCA_017139545.1	Ambrosiella_cleistominuta	spPhy_of_Ascomycota	Sordariomycetes	Microascales	Ceratocystidaceae	Ambrosiella	3
GCA_018398575.1	Ampelomyces_quisqualis	spPhy_of_Ascomycota	Dothideomycetes	Pleosporales	Leptosphaeriaceae	Ampelomyces	3
GCA_019633565.1	Serendipita_sp._407	spPhy_of_Basidiomycota	Agaricomycetes	Sebacinales	Serendipitaceae	Serendipita	3
GCA_021014935.1	Hygrophoropsis_aurantiaca	spPhy_of_Basidiomycota	Agaricomycetes	Boletales	Hygrophoropsidaceae	Hygrophoropsis	3
GCA_022496185.1	Multifurca_ochricompacta	spPhy_of_Basidiomycota	Agaricomycetes	Russulales	Russulaceae	Multifurca	3
GCA_022813145.1	Barbatosphaeria_neglecta	spPhy_of_Ascomycota	Sordariomycetes	Ord_Sordariomycetidae incertae sedis	Barbatosphaeriaceae	Barbatosphaeria	3
GCA_900155495.1	Tinctoporellus_epimiltinus	spPhy_of_Basidiomycota	Agaricomycetes	Polyporales	Polyporaceae	Tinctoporellus	3
GCA_902806505.1	Hypoxylon_lienhwacheense	spPhy_of_Ascomycota	Sordariomycetes	Xylariales	Hypoxylaceae	Hypoxylon	3
GCA_927399515.1	Laetiporus_sulphureus	spPhy_of_Basidiomycota	Agaricomycetes	Polyporales	Laetiporaceae	Laetiporus	3
GCA_000315875.1	Candida_orthopsilosis_Co_90_125	spPhy_of_Ascomycota	Saccharomycetes	Saccharomycetales	Debaryomycetaceae	Candida	2
GCA_935751715.1	Gen_unclassified_Sordariaceae	spPhy_of_Ascomycota	Sordariomycetes	Sordariales	Sordariaceae	Gen_unclassified_Sordariaceae	2
GCA_003144235.1	Violaceomyces_palustris	spPhy_of_Basidiomycota	Ustilaginomycetes	Violaceomycetales	Violaceomycetaceae	Violaceomyces	2
GCA_003316065.1	Retiboletus_ornatipes	spPhy_of_Basidiomycota	Agaricomycetes	Boletales	Boletaceae	Retiboletus	2
GCA_003316145.1	Neoboletus_magnificus	spPhy_of_Basidiomycota	Agaricomycetes	Boletales	Boletaceae	Neoboletus	2
GCA_003671435.1	Berkeleyomyces_basicola	spPhy_of_Ascomycota	Sordariomycetes	Microascales	Ceratocystidaceae	Berkeleyomyces	2
GCA_004307905.1	Dichomitus_squalens	spPhy_of_Basidiomycota	Agaricomycetes	Polyporales	Polyporaceae	Dichomitus	2
GCA_004332605.1	Steccherinum_ochraceum	spPhy_of_Basidiomycota	Agaricomycetes	Polyporales	Steccherinaceae	Steccherinum	2
GCA_004354395.1	Chondrostereum_purpureum	spPhy_of_Basidiomycota	Agaricomycetes	Agaricales	Schizophyllaceae	Chondrostereum	2
GCA_010093745.1	Piedraia_hortae_CBS_480.64	spPhy_of_Ascomycota	Dothideomycetes	Capnodiales	Piedraiaceae	Piedraia	2
GCA_014825565.1	Phaffia_tasmanica	spPhy_of_Basidiomycota	Tremellomycetes	Cystofilobasidiales	Mrakiaceae	Phaffia	2
GCA_018221805.1	Rugosomyces_carneus	spPhy_of_Basidiomycota	Agaricomycetes	Agaricales	Tricholomataceae	Rugosomyces	2
GCA_018466975.1	Sparassis_latifolia	spPhy_of_Basidiomycota	Agaricomycetes	Polyporales	Sparassidaceae	Sparassis	2
GCA_018831705.1	Polycephalomyces_sp._BML_2020a	spPhy_of_Ascomycota	Sordariomycetes	Hypocreales	Ophiocordycipitaceae	Polycephalomyces	2
GCA_020002355.1	Intubia_oerlemansii	spPhy_of_Ascomycota	Sordariomycetes	Ophiostomatales	Ophiostomataceae	Intubia	2
GCA_022814315.1	Hypocenomyce_scalaris	spPhy_of_Ascomycota	Lecanoromycetes	Umbilicariales	Ophioparmaceae	Hypocenomyce	2
GCA_022814695.1	Neocatenulostroma_microsporum	spPhy_of_Ascomycota	Dothideomycetes	Mycosphaerellales	Teratosphaeriaceae	Neocatenulostroma	2
GCA_905067625.1	Blumeria_graminis_f._sp._triticale	spPhy_of_Ascomycota	Leotiomycetes	Erysiphales	Erysiphaceae	Blumeria	2
GCA_000150035.1	Vanderwaltozyma_polyspora_DSM_70294	spPhy_of_Ascomycota	Saccharomycetes	Saccharomycetales	Saccharomycetaceae	Vanderwaltozyma	1
GCA_000731825.1	Hypocrella_siamensis	spPhy_of_Ascomycota	Sordariomycetes	Hypocreales	Clavicipitaceae	Hypocrella	1
GCA_001692915.1	Glonium_stellatum	spPhy_of_Ascomycota	Dothideomycetes	Ord_Pleosporomycetidae incertae sedis	Gloniaceae	Glonium	1
GCA_001882365.1	Rhizopogon_vesiculosus	spPhy_of_Basidiomycota	Agaricomycetes	Boletales	Rhizopogonaceae	Rhizopogon	1
GCA_001929475.1	Neolecta_irregularis_DAH_3	spPhy_of_Ascomycota	Neolectomycetes	Neolectales	Neolectaceae	Neolecta	1
GCA_001956345.1	Ramalina_peruviana	spPhy_of_Ascomycota	Lecanoromycetes	Lecanorales	Ramalinaceae	Ramalina	1
GCA_003049435.1	Nakataea_oryzae	spPhy_of_Ascomycota	Sordariomycetes	Magnaporthales	Magnaporthaceae	Nakataea	1
GCA_003254425.1	Lasallia_hispanica	spPhy_of_Ascomycota	Lecanoromycetes	Umbilicariales	Umbilicariaceae	Lasallia	1
GCA_003316025.1	Coprinus_comatus	spPhy_of_Basidiomycota	Agaricomycetes	Agaricales	Agaricaceae	Coprinus	1
GCA_003708445.2	Grigorovia_transvaalensis	spPhy_of_Ascomycota	Saccharomycetes	Saccharomycetales	Saccharomycetaceae	Grigorovia	1
GCA_003957845.1	Oidium_heveae	spPhy_of_Ascomycota	Leotiomycetes	Erysiphales	Erysiphaceae	Oidium	1
GCA_004802705.1	Bondarzewia_mesenterica	spPhy_of_Basidiomycota	Agaricomycetes	Russulales	Bondarzewiaceae	Bondarzewia	1
GCA_007821545.1	Lachnellula_subtilissima	spPhy_of_Ascomycota	Leotiomycetes	Helotiales	Lachnaceae	Lachnellula	1
GCA_009733715.1	Herpomyces_periplanetae	spPhy_of_Ascomycota	Laboulbeniomycetes	Herpomycetales	Herpomycetaceae	Herpomyces	1
GCA_018282005.1	Asterophora_parasitica	spPhy_of_Basidiomycota	Agaricomycetes	Agaricales	Lyophyllaceae	Asterophora	1
GCA_018361025.1	Claviceps_aff._purpurea	spPhy_of_Ascomycota	Sordariomycetes	Hypocreales	Clavicipitaceae	Claviceps	1
GCA_018524465.1	Podaxis_pistillaris	spPhy_of_Basidiomycota	Agaricomycetes	Agaricales	Podaxaceae	Podaxis	1
GCA_018856295.1	Blastosporella_zonata	spPhy_of_Basidiomycota	Agaricomycetes	Agaricales	Tricholomataceae	Blastosporella	1
GCA_019669825.1	Calycina_marina	spPhy_of_Ascomycota	Leotiomycetes	Helotiales	Pezizellaceae	Calycina	1
GCA_021527465.1	Geoglossum_glabrum	spPhy_of_Ascomycota	Geoglossomycetes	Geoglossales	Geoglossaceae	Geoglossum	1
GCA_022345705.1	Sabuloglossum_arenarium	spPhy_of_Ascomycota	Geoglossomycetes	Geoglossales	Geoglossaceae	Sabuloglossum	1
GCA_022592435.1	Cerioporus_squamosus	spPhy_of_Basidiomycota	Agaricomycetes	Polyporales	Polyporaceae	Cerioporus	1
GCA_023645975.1	Usnochroma_carphineum	spPhy_of_Ascomycota	Lecanoromycetes	Teloschistales	Teloschistaceae	Usnochroma	1
GCA_023646325.1	Teloschistes_flavicans	spPhy_of_Ascomycota	Lecanoromycetes	Teloschistales	Teloschistaceae	Teloschistes	1
GCA_900068915.1	Megacollybia_platyphylla	spPhy_of_Basidiomycota	Agaricomycetes	Agaricales	Porotheleaceae	Megacollybia	1

## Sheet: 2
Table S2 – Functional prediction of horizontally transferred genes
query_id	transfer_id	besthit_id	identity	evalue	species	lineage	besthit_annotation
GCA_020726485.1-9225_t	Event2557	YP_009666309.1	46.2	5.8e-21	Cladosporium fulvum T-1 virus	Viruses;Pararnavirae;Artverviricota;Revtraviricetes;Ortervirales;Metaviridae;Metavirus	env homologue [Cladosporium fulvum T-1 virus]_x0001_pir|S23571| hypothetical protein -
GCA_020509005.2-2673_t	Event2557	YP_009666309.1	87.2	1.3e-63	Cladosporium fulvum T-1 virus	Viruses;Pararnavirae;Artverviricota;Revtraviricetes;Ortervirales;Metaviridae;Metavirus	env homologue [Cladosporium fulvum T-1 virus]_x0001_pir|S23571| hypothetical protein -
GCA_020726485.1-11656_t	Event2557	YP_009666309.1	46.6	2e-21	Cladosporium fulvum T-1 virus	Viruses;Pararnavirae;Artverviricota;Revtraviricetes;Ortervirales;Metaviridae;Metavirus	env homologue [Cladosporium fulvum T-1 virus]_x0001_pir|S23571| hypothetical protein -
GCA_010015655.1-17461_t	Event9668	YP_009666309.1	62.4	8.1e-38	Cladosporium fulvum T-1 virus	Viruses;Pararnavirae;Artverviricota;Revtraviricetes;Ortervirales;Metaviridae;Metavirus	env homologue [Cladosporium fulvum T-1 virus]_x0001_pir|S23571| hypothetical protein -
GCA_015832175.1-12158_t	Event10071	YP_009666309.1	59.1	1.7e-39	Cladosporium fulvum T-1 virus	Viruses;Pararnavirae;Artverviricota;Revtraviricetes;Ortervirales;Metaviridae;Metavirus	env homologue [Cladosporium fulvum T-1 virus]_x0001_pir|S23571| hypothetical protein -
GCA_000226095.1-6120_t	Event2557	YP_009666309.1	42.7	9.4e-14	Cladosporium fulvum T-1 virus	Viruses;Pararnavirae;Artverviricota;Revtraviricetes;Ortervirales;Metaviridae;Metavirus	env homologue [Cladosporium fulvum T-1 virus]_x0001_pir|S23571| hypothetical protein -
GCA_003788595.2-23703_t	Event7540	YP_009666309.1	37.8	1.8e-12	Cladosporium fulvum T-1 virus	Viruses;Pararnavirae;Artverviricota;Revtraviricetes;Ortervirales;Metaviridae;Metavirus	env homologue [Cladosporium fulvum T-1 virus]_x0001_pir|S23571| hypothetical protein -
GCA_000226095.1-2582_t	Event2557	YP_009666309.1	43.6	2.9e-15	Cladosporium fulvum T-1 virus	Viruses;Pararnavirae;Artverviricota;Revtraviricetes;Ortervirales;Metaviridae;Metavirus	env homologue [Cladosporium fulvum T-1 virus]_x0001_pir|S23571| hypothetical protein -
GCA_000226095.1-5220_t	Event2557	YP_009666309.1	44.1	1.7e-15	Cladosporium fulvum T-1 virus	Viruses;Pararnavirae;Artverviricota;Revtraviricetes;Ortervirales;Metaviridae;Metavirus	env homologue [Cladosporium fulvum T-1 virus]_x0001_pir|S23571| hypothetical protein -
GCA_020716725.1-11576_t	Event8000	YP_009703816.1	35.5	8.4e-117	African swine fever virus E75	Viruses;Bamfordvirae;Nucleocytoviricota;Pokkesviricetes;Asfuvirales;Asfarviridae;Asfivirus	hypothetical protein F8224_gp054 [African swine fever virus E75]_x0001_CBH29148.1 BA71
GCA_020716725.1-28233_t	Event8000	YP_009703816.1	31.8	3.6e-128	African swine fever virus E75	Viruses;Bamfordvirae;Nucleocytoviricota;Pokkesviricetes;Asfuvirales;Asfarviridae;Asfivirus	hypothetical protein F8224_gp054 [African swine fever virus E75]_x0001_CBH29148.1 BA71
GCA_020726525.1-7913_t	Event9188	CAJ78206.1	25.2	1.3e-12	East African cassava mosaic Zanzibar virus	Viruses;Shotokuvirae;Cressdnaviricota;Repensiviricetes;Geplafuvirales;Geminiviridae;Begomovirus	AC1 protein [East African cassava mosaic Zanzibar virus]
GCA_010405375.1-9702_t	Event10538	AND76925.1	26.6	1.2e-36	Pepper mild mottle virus	Viruses;Orthornavirae;Kitrinoviricota;Alsuviricetes;Martellivirales;Virgaviridae;Tobamovirus	RNA-dependent RNA polymerase [Pepper mild mottle virus]_x0001_QXV86388.1 RNA-dependent
GCA_011800155.1-9228_t	Event2533	QNI80859.1	34.4	9.1e-48	Gila monster-associated gemycircularvirus 1	Viruses;Shotokuvirae;Cressdnaviricota;Repensiviricetes;Geplafuvirales;Genomoviridae;Gemycircularvirus	replication associated protein [Gila monster-associated gemycircularvirus 1]
GCA_002104945.1-9255_t	Event2533	QCS35891.1	32.2	4.5e-25	Capybara genomovirus 5	Viruses;Shotokuvirae;Cressdnaviricota;Repensiviricetes;Geplafuvirales;Genomoviridae;Gemyduguivirus	replication-associated protein [Capybara genomovirus 5]
GCA_020726525.1-12379_t	Event5263	QCS35891.1	24.2	1.4e-14	Capybara genomovirus 5	Viruses;Shotokuvirae;Cressdnaviricota;Repensiviricetes;Geplafuvirales;Genomoviridae;Gemyduguivirus	replication-associated protein [Capybara genomovirus 5]
GCA_000143565.1-15135_t	Event2533	QDF60269.1	34.2	2.3e-38	Human associated gemykibivirus 1	Viruses;Shotokuvirae;Cressdnaviricota;Repensiviricetes;Geplafuvirales;Genomoviridae;Gemykibivirus	replication-associated protein [Human associated gemykibivirus 1]
GCA_015499995.1-24192_t	Event2533	QDF60269.1	36.5	3.2e-47	Human associated gemykibivirus 1	Viruses;Shotokuvirae;Cressdnaviricota;Repensiviricetes;Geplafuvirales;Genomoviridae;Gemykibivirus	replication-associated protein [Human associated gemykibivirus 1]
GCA_003707435.1-4186_t	Event7625	O15925.1	22	1.5e-12	Cryptosporidium parvum virus 1 (strain KSU-1)	Viruses;Orthornavirae;Pisuviricota;Duplopiviricetes;Durnavirales;Partitiviridae;Cryspovirus	RNA-directed RNA polymerase [Cryptosporidium parvum virus 1 (strain KSU-1)]_x0001_AAC4
GCA_016859295.1-2585_t	Event2070	QRN76659.1	32.4	9.4e-95	Saccharomyces cerevisiae virus L-A	Viruses;Orthornavirae;Duplornaviricota;Chrymotiviricetes;Ghabrivirales;Totiviridae;Totivirus	gag [Saccharomyces cerevisiae virus L-A]
GCA_016097515.1-128_t	Event2070	QRN76659.1	44.1	1.4e-173	Saccharomyces cerevisiae virus L-A	Viruses;Orthornavirae;Duplornaviricota;Chrymotiviricetes;Ghabrivirales;Totiviridae;Totivirus	gag [Saccharomyces cerevisiae virus L-A]
GCA_016859295.1-2587_t	Event2070	QRN76659.1	32.6	1.2e-95	Saccharomyces cerevisiae virus L-A	Viruses;Orthornavirae;Duplornaviricota;Chrymotiviricetes;Ghabrivirales;Totiviridae;Totivirus	gag [Saccharomyces cerevisiae virus L-A]
GCA_001600875.1-5628_t	Event2048	NP_898832.1	35	5.7e-95	Helicobasidium mompa totivirus 1-17	Viruses;Orthornavirae;Duplornaviricota;Chrymotiviricetes;Ghabrivirales;Totiviridae;Victorivirus	coat protein [Helicobasidium mompa totivirus 1-17]_x0001_BAC81753.1 coat protein [Heli
GCA_019925495.1-5727_t	Event2048	NP_619669.2	38.9	2.9e-95	Helminthosporium victoriae virus 190S	Viruses;Orthornavirae;Duplornaviricota;Chrymotiviricetes;Ghabrivirales;Totiviridae;Victorivirus	coat protein [Helminthosporium victoriae virus 190S]_x0001_O57043.2 Major capsid prote
GCA_013694445.1-1255_t	Event2048	NP_619669.2	34	2.7e-69	Helminthosporium victoriae virus 190S	Viruses;Orthornavirae;Duplornaviricota;Chrymotiviricetes;Ghabrivirales;Totiviridae;Victorivirus	coat protein [Helminthosporium victoriae virus 190S]_x0001_O57043.2 Major capsid prote
GCA_007388145.1-1292_t	Event8315	AVD68667.2	30.3	9.2e-212	Entoleuca gammaflexivirus 1	Viruses;Orthornavirae;Kitrinoviricota;Alsuviricetes;Tymovirales;Gammaflexiviridae	replicase [Entoleuca gammaflexivirus 1]
GCA_015501055.1-175_t	Event6750	AVD68667.2	30.5	3.5e-201	Entoleuca gammaflexivirus 1	Viruses;Orthornavirae;Kitrinoviricota;Alsuviricetes;Tymovirales;Gammaflexiviridae	replicase [Entoleuca gammaflexivirus 1]
GCA_003707435.1-1959_t	Event9078	APG38276.1	31.9	5.8e-30	Pseudogymnoascus destructans partitivirus-pa	Viruses;Orthornavirae;Pisuviricota;Duplopiviricetes;Durnavirales;Partitiviridae	RNA-dependent RNA polymerase, partial [Pseudogymnoascus destructans partitivirus
GCA_016859295.1-2586_t	Event2070	ATL63182.1	43.5	0	Saccharomyces paradoxus virus L-A-45	Viruses;Orthornavirae;Duplornaviricota;Chrymotiviricetes;Ghabrivirales;Totiviridae	gag-pol fusion protein [Saccharomyces paradoxus virus L-A-45]
GCA_000151295.1-6900_t	Event7345	YP_009618041.1	28.7	3.9e-08	Tlsvirus SP126	Viruses;Heunggongvirae;Uroviricota;Caudoviricetes;Drexlerviridae;Tempevirinae;Tlsvirus	EndY [Tlsvirus SP126]_x0001_AGF87895.1 EndY [Salmonella phage FSL SP-126]
GCA_001179745.1-46_t	Event11222	YP_001595295.1	34.5	1.4e-17	Escherichia phage JS98	Viruses;Heunggongvirae;Uroviricota;Caudoviricetes;Straboviridae;Tevenvirinae;Dhakavirus	tail protein [Escherichia phage JS98]_x0001_YP_002922512.1 tail protein [Escherichia p
GCA_003788595.2-10609_t	Event3242	YP_009841302.1	26.3	1.2e-23	Streptomyces phage Yaboi	Viruses;Heunggongvirae;Uroviricota;Caudoviricetes;Boydwoodruffvirinae;Karimacvirus	2-5 RNA ligase [Streptomyces phage Yaboi]_x0001_AYB71003.1 RNA ligase [Streptomyces ph
GCA_001179745.1-49_t	Event2924	YP_009791281.1	39.1	9.9e-105	Synechococcus phage Bellamy	Viruses;Heunggongvirae;Uroviricota;Caudoviricetes;Kyanoviridae;Bellamyvirus	terminase large subunit [Synechococcus phage Bellamy]_x0001_ASR76169.1 terminase large
GCA_001179745.1-4_t	Event7052	YP_004323035.1	37.7	8.8e-82	Synechococcus phage S-SM1	Viruses;Heunggongvirae;Uroviricota;Caudoviricetes;Kyanoviridae;Thetisvirus	RNA-DNA + DNA-DNA helicase [Synechococcus phage S-SM1]_x0001_ADO97206.1 RNA-DNA + DNA-
GCA_002104945.1-830_t	Event10650	AYP68347.1	30.3	2e-11	Bacillus phage vB_BcoS-136	Viruses;Heunggongvirae;Uroviricota;Caudoviricetes;Caudovirales;Siphoviridae	macro domain protein [Bacillus phage vB_BcoS-136]
GCA_002276475.2-10497_t	Event2004	DAQ99728.1	27.1	5.9e-08	Siphoviridae sp.	Viruses;Heunggongvirae;Uroviricota;Caudoviricetes;Caudovirales;Siphoviridae	TPA: MAG TPA: hypothetical protein [Siphoviridae sp.]
GCA_022813475.1-3208_t	Event10844	DAQ99728.1	38.4	2.6e-19	Siphoviridae sp.	Viruses;Heunggongvirae;Uroviricota;Caudoviricetes;Caudovirales;Siphoviridae	TPA: MAG TPA: hypothetical protein [Siphoviridae sp.]
GCA_000611715.1-1568_t	Event2004	DAQ99728.1	26.5	1.4e-09	Siphoviridae sp.	Viruses;Heunggongvirae;Uroviricota;Caudoviricetes;Caudovirales;Siphoviridae	TPA: MAG TPA: hypothetical protein [Siphoviridae sp.]
GCA_001179745.1-54_t	Event11595	YP_009098969.1	35.7	2.6e-104	Caulobacter phage Cr30	Viruses;Heunggongvirae;Uroviricota;Caudoviricetes;Caudovirales;Myoviridae	baseplate wedge [Caulobacter phage Cr30]_x0001_AGS81096.1 baseplate wedge [Caulobacter
GCA_000151295.1-8484_t	Event11025	DAF06125.1	32.4	6.5e-06	Myoviridae sp.	Viruses;Heunggongvirae;Uroviricota;Caudoviricetes;Caudovirales;Myoviridae	TPA: MAG TPA: Single strand binding protein [Myoviridae sp.]
GCA_001179745.1-48_t	Event6689	QPX48176.1	35.4	2e-103	Synechococcus phage S-SRM01	Viruses;Heunggongvirae;Uroviricota;Caudoviricetes;Caudovirales;Myoviridae	terminase large subunit [Synechococcus phage S-SRM01]
GCA_001179745.1-19_t	Event6444	UOL48700.1	32.1	5e-102	Pseudomonas phage Astolliot	Viruses;Heunggongvirae;Uroviricota;Caudoviricetes;Otagovirus	DNA polymerase [Pseudomonas phage Astolliot]
GCA_004124915.1-1994_t	Event6158	VVC02957.1	29.6	5.3e-12	Candidatus Burarchaeum australiense	Archaea;Candidatus Micrarchaeota;Candidatus Micrarchaeia;Candidatus Burarchaeales;Candidatus Burarchaeaceae;Candidatus Burarchaeum	Exosome complex component Rrp41 [Candidatus Burarchaeum australiense]
GCA_021432655.1-2571_t	Event7505	KUO80512.1	28.9	2e-08	Vulcanisaeta sp. JCHS_4	Archaea;Crenarchaeota;Thermoprotei;Thermoproteales;Thermoproteaceae;Vulcanisaeta	ornithine cyclodeaminase [Vulcanisaeta sp. JCHS_4]
GCA_003184365.1-1436_t	Event2015	PWU80622.1	39.6	3.7e-20	Candidatus Nitrosopolaris wilkensis	Archaea;Thaumarchaeota;Nitrososphaeria;Nitrososphaerales;Nitrososphaeraceae;Candidatus Nitrosopolaris	MAG: SRPBCC domain-containing protein [Candidatus Nitrosopolaris wilkensis]
GCA_013435955.1-9821_t	Event5221	ALI34422.1	43	1.9e-18	Candidatus Nitrosocosmicus oleophilus	Archaea;Thaumarchaeota;Nitrososphaeria;Nitrososphaerales;Nitrososphaeraceae;Candidatus Nitrosocosmicus	Antibiotic biosynthesis monooxygenase [Candidatus Nitrosocosmicus oleophilus]
GCA_019096155.1-20_t	Event1584	WP_196817648.1	27.6	2.2e-15	Candidatus Nitrosocosmicus oleophilus	Archaea;Thaumarchaeota;Nitrososphaeria;Nitrososphaerales;Nitrososphaeraceae;Candidatus Nitrosocosmicus	rhodanese-like domain-containing protein [Candidatus Nitrosocosmicus oleophilus]
GCA_003545705.1-3175_t	Event10234	WP_155863707.1	47.4	9.5e-121	Acidianus infernus	Archaea;Crenarchaeota;Thermoprotei;Sulfolobales;Sulfolobaceae;Acidianus	dihydrolipoyl dehydrogenase [Acidianus infernus]_x0001_MUM65206.1 dihydrolipoyl dehydr
GCA_013368315.1-23190_t	Event11555	WP_010923252.1	31.9	8.4e-14	Saccharolobus solfataricus	Archaea;Crenarchaeota;Thermoprotei;Sulfolobales;Sulfolobaceae;Saccharolobus	carbon disulfide hydrolase [Saccharolobus solfataricus]_x0001_Q97YU3.1 Carbon disulfid
GCA_013368315.1-11474_t	Event4811	WP_010923252.1	28.1	4.1e-11	Saccharolobus solfataricus	Archaea;Crenarchaeota;Thermoprotei;Sulfolobales;Sulfolobaceae;Saccharolobus	carbon disulfide hydrolase [Saccharolobus solfataricus]_x0001_Q97YU3.1 Carbon disulfid
GCA_003705335.1-4438_t	Event8875	WP_221289327.1	37.5	2.1e-06	Stygiolobus sp. KN-1	Archaea;Crenarchaeota;Thermoprotei;Sulfolobales;Sulfolobaceae;Stygiolobus	4a-hydroxytetrahydrobiopterin dehydratase [Stygiolobus sp. KN-1]_x0001_BCU69284.1 4a-h
GCA_022457085.1-6658_t	Event9109	BAB67667.1	32.5	1.7e-36	Sulfurisphaera tokodaii str. 7	Archaea;Crenarchaeota;Thermoprotei;Sulfolobales;Sulfolobaceae;Sulfurisphaera	regucalcin homolog [Sulfurisphaera tokodaii str. 7]
GCA_002104945.1-10420_t	Event5664	TBR12249.1	40.2	5.7e-37	Candidatus Nitrosotenuis sp.	Archaea;Thaumarchaeota;Thaumarchaeota incertae sedis;Candidatus Nitrosotenuis	hypothetical protein EPO62_00345 [Candidatus Nitrosotenuis sp.]
GCA_003708105.2-5172_t	Event2341	WP_010871054.1	30.7	1.6e-07	Methanocaldococcus jannaschii	Archaea;Euryarchaeota;Methanococci;Methanococcales;Methanocaldococcaceae;Methanocaldococcus	ribosomal protein S18-alanine N-acetyltransferase [Methanocaldococcus jannaschii
GCA_002104945.1-9370_t	Event2295	WP_116591193.1	71	4.8e-195	Methanobrevibacter thaueri	Archaea;Euryarchaeota;Methanobacteria;Methanobacteriales;Methanobacteriaceae;Methanobrevibacter	sodium-dependent transporter [Methanobrevibacter thaueri]_x0001_PWB88057.1 sodium:neur
GCA_002104945.1-11739_t	Event2295	WP_116591193.1	72.6	2.6e-207	Methanobrevibacter thaueri	Archaea;Euryarchaeota;Methanobacteria;Methanobacteriales;Methanobacteriaceae;Methanobrevibacter	sodium-dependent transporter [Methanobrevibacter thaueri]_x0001_PWB88057.1 sodium:neur
GCA_001661515.1-6436_t	Event5234	AXV40765.1	44.3	1.5e-122	Methanobacterium sp. BAmetb5	Archaea;Euryarchaeota;Methanobacteria;Methanobacteriales;Methanobacteriaceae;Methanobacterium	AAA family ATPase [Methanobacterium sp. BAmetb5]
GCA_900188565.1-7953_t	Event6879	WP_013749038.1	47.9	6.5e-27	Pyrococcus sp. NA2	Archaea;Euryarchaeota;Thermococci;Thermococcales;Thermococcaceae;Pyrococcus	RidA family protein [Pyrococcus sp. NA2]_x0001_AEC52488.1 hypothetical protein PNA2_15
GCA_017654865.1-7991_t	Event6879	WP_013749038.1	52.7	2.9e-27	Pyrococcus sp. NA2	Archaea;Euryarchaeota;Thermococci;Thermococcales;Thermococcaceae;Pyrococcus	RidA family protein [Pyrococcus sp. NA2]_x0001_AEC52488.1 hypothetical protein PNA2_15
GCA_021399465.1-12876_t	Event7606	WP_013749038.1	40.2	5.8e-09	Pyrococcus sp. NA2	Archaea;Euryarchaeota;Thermococci;Thermococcales;Thermococcaceae;Pyrococcus	RidA family protein [Pyrococcus sp. NA2]_x0001_AEC52488.1 hypothetical protein PNA2_15
GCA_003708655.1-2138_t	Event6603	WP_013749038.1	52.5	3.1e-29	Pyrococcus sp. NA2	Archaea;Euryarchaeota;Thermococci;Thermococcales;Thermococcaceae;Pyrococcus	RidA family protein [Pyrococcus sp. NA2]_x0001_AEC52488.1 hypothetical protein PNA2_15
GCA_001599755.1-9574_t	Event3799	WP_088180507.1	32.5	7e-15	Thermococcus sp. 5-4	Archaea;Euryarchaeota;Thermococci;Thermococcales;Thermococcaceae;Thermococcus	TIGR02253 family HAD-type hydrolase [Thermococcus sp. 5-4]_x0001_ASA77622.1 haloacid d
GCA_000151295.1-3954_t	Event5822	KAF1078615.1	27.3	1.7e-45	Methanogenium sp. MK-MG	Archaea;Euryarchaeota;Methanomicrobia;Methanomicrobiales;Methanomicrobiaceae;Methanogenium	DNA mismatch repair protein MutS [Methanogenium sp. MK-MG]
GCA_000981605.1-8196_t	Event3853	WP_250987919.1	47.9	1.8e-63	Methanoculleus sp. CWC-02	Archaea;Euryarchaeota;Methanomicrobia;Methanomicrobiales;Methanomicrobiaceae;Methanoculleus	alpha/beta hydrolase [Methanoculleus sp. CWC-02]
GCA_014904905.1-17006_t	Event3853	WP_250987919.1	45.9	2.3e-58	Methanoculleus sp. CWC-02	Archaea;Euryarchaeota;Methanomicrobia;Methanomicrobiales;Methanomicrobiaceae;Methanoculleus	alpha/beta hydrolase [Methanoculleus sp. CWC-02]
GCA_008704415.1-4351_t	Event3853	WP_250987919.1	42.2	1.2e-51	Methanoculleus sp. CWC-02	Archaea;Euryarchaeota;Methanomicrobia;Methanomicrobiales;Methanomicrobiaceae;Methanoculleus	alpha/beta hydrolase [Methanoculleus sp. CWC-02]
GCA_021052385.1-782_t	Event1677	BBL65443.1	28.4	6.2e-24	Methanosarcina mazei	Archaea;Euryarchaeota;Methanomicrobia;Methanosarcinales;Methanosarcinaceae;Methanosarcina	hypothetical protein MmazTMA_24200 [Methanosarcina mazei]
GCA_000611715.1-10444_t	Event3725	WP_011032186.1	32.8	3.4e-08	Methanosarcina mazei	Archaea;Euryarchaeota;Methanomicrobia;Methanosarcinales;Methanosarcinaceae;Methanosarcina	VOC family protein [Methanosarcina mazei]_x0001_AAM29928.1 hypothetical protein MM_023
GCA_022813185.1-1792_t	Event4485	AKB32120.1	42.1	1.1e-56	Methanosarcina siciliae HI350	Archaea;Euryarchaeota;Methanomicrobia;Methanosarcinales;Methanosarcinaceae;Methanosarcina	hypothetical protein MSSIH_1430 [Methanosarcina siciliae HI350]
GCA_001179745.1-20_t	Event7040	PNX46460.1	43.4	2.6e-91	Thermoplasmata archaeon M11B2D	Archaea;Candidatus Thermoplasmatota;Thermoplasmata	DNA primase [Thermoplasmata archaeon M11B2D]
GCA_003144235.1-102_t	Event5303	WP_138782828.1	44.7	7.7e-70	Haloterrigena sp. H1	Archaea;Euryarchaeota;Halobacteria;Natrialbales;Natrialbaceae;Haloterrigena	Tm-1-like ATP-binding domain-containing protein [Haloterrigena sp. H1]_x0001_TMT81633.
GCA_003004685.1-2359_t	Event5303	WP_138782828.1	40.5	1.1e-71	Haloterrigena sp. H1	Archaea;Euryarchaeota;Halobacteria;Natrialbales;Natrialbaceae;Haloterrigena	Tm-1-like ATP-binding domain-containing protein [Haloterrigena sp. H1]_x0001_TMT81633.
GCA_000827205.1-6182_t	Event289	WP_138782828.1	48.1	2.1e-87	Haloterrigena sp. H1	Archaea;Euryarchaeota;Halobacteria;Natrialbales;Natrialbaceae;Haloterrigena	Tm-1-like ATP-binding domain-containing protein [Haloterrigena sp. H1]_x0001_TMT81633.
GCA_019364595.1-4588_t	Event289	WP_138782828.1	39.4	2.2e-53	Haloterrigena sp. H1	Archaea;Euryarchaeota;Halobacteria;Natrialbales;Natrialbaceae;Haloterrigena	Tm-1-like ATP-binding domain-containing protein [Haloterrigena sp. H1]_x0001_TMT81633.
GCA_003705305.2-1280_t	Event4157	WP_250139825.1	35.8	4.8e-18	Natronobacterium sp. WLHS5	Archaea;Euryarchaeota;Halobacteria;Natrialbales;Natrialbaceae;Natronobacterium	SRPBCC domain-containing protein [Natronobacterium sp. WLHS5]
GCA_022457085.1-6055_t	Event11419	WP_049888959.1	29.2	5.3e-06	Natronococcus occultus	Archaea;Euryarchaeota;Halobacteria;Natrialbales;Natrialbaceae;Natronococcus	Hsp20/alpha crystallin family protein [Natronococcus occultus]
GCA_003004715.1-3133_t	Event2492	WP_007260900.1	34.4	6.5e-11	Natronolimnohabitans innermongolicus	Archaea;Euryarchaeota;Halobacteria;Natrialbales;Natrialbaceae;Natronolimnohabitans	DUF3237 domain-containing protein [Natronolimnohabitans innermongolicus]_x0001_ELY5094
GCA_023630055.1-6798_t	Event1439	WP_004598240.1	46.5	3.8e-82	Halorubrum distributum group	Archaea;Euryarchaeota;Halobacteria;Haloferacales;Halorubraceae;Halorubrum	MULTISPECIES: Asp-tRNA(Asn)/Glu-tRNA(Gln) amidotransferase subunit GatA [Halorub
GCA_008802785.1-672_t	Event9603	WP_121570326.1	33.5	7.5e-13	Halobellus sp. Atlit-38R	Archaea;Euryarchaeota;Halobacteria;Haloferacales;Haloferacaceae;Halobellus	DUF3237 domain-containing protein [Halobellus sp. Atlit-38R]_x0001_RLM88385.1 DUF3237
GCA_010015675.1-11061_t	Event9617	WP_049898366.1	28.1	1.2e-07	Halococcus agarilyticus	Archaea;Euryarchaeota;Halobacteria;Halobacteriales;Halococcaceae;Halococcus	alpha/beta hydrolase [Halococcus agarilyticus]
GCA_000151295.1-7858_t	Event6095	WP_224334378.1	36.3	1.5e-82	Haloprofundus sp. SEDH52	Archaea;Euryarchaeota;Halobacteria;Haloferacales;Haloferacaceae;Haloprofundus	CDC48 family AAA ATPase [Haloprofundus sp. SEDH52]
GCA_004303015.1-5830_t	Event2828	WP_115882634.1	45.4	4.1e-56	Haloferax sp. Atlit-12N	Archaea;Euryarchaeota;Halobacteria;Haloferacales;Haloferacaceae;Haloferax	aspartate/glutamate racemase family protein [Haloferax sp. Atlit-12N]_x0001_RDZ62419.1
GCA_015881745.1-7697_t	Event145	WP_115882634.1	42	3.4e-50	Haloferax sp. Atlit-12N	Archaea;Euryarchaeota;Halobacteria;Haloferacales;Haloferacaceae;Haloferax	aspartate/glutamate racemase family protein [Haloferax sp. Atlit-12N]_x0001_RDZ62419.1
GCA_000827325.1-12347_t	Event2828	WP_115882634.1	44.5	6.4e-49	Haloferax sp. Atlit-12N	Archaea;Euryarchaeota;Halobacteria;Haloferacales;Haloferacaceae;Haloferax	aspartate/glutamate racemase family protein [Haloferax sp. Atlit-12N]_x0001_RDZ62419.1
GCA_011058875.1-14865_t	Event2828	WP_115882634.1	42.9	8.1e-52	Haloferax sp. Atlit-12N	Archaea;Euryarchaeota;Halobacteria;Haloferacales;Haloferacaceae;Haloferax	aspartate/glutamate racemase family protein [Haloferax sp. Atlit-12N]_x0001_RDZ62419.1
GCA_022605165.1-9838_t	Event2828	WP_115882634.1	44.5	1.9e-53	Haloferax sp. Atlit-12N	Archaea;Euryarchaeota;Halobacteria;Haloferacales;Haloferacaceae;Haloferax	aspartate/glutamate racemase family protein [Haloferax sp. Atlit-12N]_x0001_RDZ62419.1
GCA_000611715.1-6808_t	Event6392	WP_115882634.1	41.1	1.3e-47	Haloferax sp. Atlit-12N	Archaea;Euryarchaeota;Halobacteria;Haloferacales;Haloferacaceae;Haloferax	aspartate/glutamate racemase family protein [Haloferax sp. Atlit-12N]_x0001_RDZ62419.1
GCA_003144295.1-5101_t	Event10614	REA05004.1	31.8	2.1e-07	Haloferax sp. Atlit-6N	Archaea;Euryarchaeota;Halobacteria;Haloferacales;Haloferacaceae;Haloferax	DUF429 domain-containing protein [Haloferax sp. Atlit-6N]
GCA_020744155.1-14054_t	Event5560	WP_151139783.1	30.9	1.6e-07	Haloferax sp. CBA1149	Archaea;Euryarchaeota;Halobacteria;Haloferacales;Haloferacaceae;Haloferax	VOC family protein [Haloferax sp. CBA1149]_x0001_KAB1185072.1 VOC family protein [Halo
GCA_911649645.1-12304_t	Event6681	WP_151139783.1	33.6	1.7e-09	Haloferax sp. CBA1149	Archaea;Euryarchaeota;Halobacteria;Haloferacales;Haloferacaceae;Haloferax	VOC family protein [Haloferax sp. CBA1149]_x0001_KAB1185072.1 VOC family protein [Halo
GCA_001630335.1-8652_t	Event7932	WP_135667516.1	27.8	3.6e-09	Halorhabdus rudnickae	Archaea;Euryarchaeota;Halobacteria;Halobacteriales;Haloarculaceae;Halorhabdus	GNAT family N-acetyltransferase [Halorhabdus rudnickae]
GCA_001600035.1-2050_t	Event8316	WP_246988111.1	46	4.1e-24	Halorientalis sp. GDY88	Archaea;Euryarchaeota;Halobacteria;Halobacteriales;Haloarculaceae;Halorientalis	DUF2237 domain-containing protein [Halorientalis sp. GDY88]
GCA_001889225.1-369_t	Event1751	WP_246988111.1	49.6	8.6e-27	Halorientalis sp. GDY88	Archaea;Euryarchaeota;Halobacteria;Halobacteriales;Haloarculaceae;Halorientalis	DUF2237 domain-containing protein [Halorientalis sp. GDY88]
GCA_001599935.1-2440_t	Event6250	WP_246988111.1	46.9	2.4e-24	Halorientalis sp. GDY88	Archaea;Euryarchaeota;Halobacteria;Halobacteriales;Haloarculaceae;Halorientalis	DUF2237 domain-containing protein [Halorientalis sp. GDY88]
GCA_003705705.1-1057_t	Event2227	WP_136715230.1	37	1.5e-33	Halorientalis sp. NEN8	Archaea;Euryarchaeota;Halobacteria;Halobacteriales;Haloarculaceae;Halorientalis	alpha/beta hydrolase [Halorientalis sp. NEN8]
GCA_003705705.1-2354_t	Event2227	WP_136715230.1	34.1	1.1e-38	Halorientalis sp. NEN8	Archaea;Euryarchaeota;Halobacteria;Halobacteriales;Haloarculaceae;Halorientalis	alpha/beta hydrolase [Halorientalis sp. NEN8]
GCA_003705705.1-1736_t	Event2227	WP_136715230.1	35.9	2.5e-41	Halorientalis sp. NEN8	Archaea;Euryarchaeota;Halobacteria;Halobacteriales;Haloarculaceae;Halorientalis	alpha/beta hydrolase [Halorientalis sp. NEN8]
GCA_001661265.1-4198_t	Event9655	WP_247010454.1	35	9.4e-39	Halorientalis sp. ZY14	Archaea;Euryarchaeota;Halobacteria;Halobacteriales;Haloarculaceae;Halorientalis	alpha/beta hydrolase [Halorientalis sp. ZY14]
GCA_000151295.1-7771_t	Event7836	WP_237005206.1	39	6.6e-51	Halobacterium sp. TGN-42-S1	Archaea;Euryarchaeota;Halobacteria;Halobacteriales;Halobacteriaceae;Halobacterium	saccharopine dehydrogenase NADP-binding domain-containing protein [Halobacterium
GCA_000151295.1-17494_t	Event7836	WP_237005206.1	37.6	4.7e-49	Halobacterium sp. TGN-42-S1	Archaea;Euryarchaeota;Halobacteria;Halobacteriales;Halobacteriaceae;Halobacterium	saccharopine dehydrogenase NADP-binding domain-containing protein [Halobacterium
GCA_011800825.1-292_t	Event4029	WP_254544018.1	36.9	2.3e-34	Halomarina sp. BND7	Archaea;Euryarchaeota;Halobacteria;Halobacteriales;Halobacteriaceae;Halomarina	alpha/beta hydrolase fold domain-containing protein [Halomarina sp. BND7]
GCA_010405375.1-9562_t	Event9102	WP_254544018.1	40.9	4.2e-36	Halomarina sp. BND7	Archaea;Euryarchaeota;Halobacteria;Halobacteriales;Halobacteriaceae;Halomarina	alpha/beta hydrolase fold domain-containing protein [Halomarina sp. BND7]
GCA_000611715.1-6698_t	Event8003	WP_254544018.1	33.9	2.3e-34	Halomarina sp. BND7	Archaea;Euryarchaeota;Halobacteria;Halobacteriales;Halobacteriaceae;Halomarina	alpha/beta hydrolase fold domain-containing protein [Halomarina sp. BND7]
GCA_010015805.1-3422_t	Event10750	WP_254544018.1	36.9	3e-37	Halomarina sp. BND7	Archaea;Euryarchaeota;Halobacteria;Halobacteriales;Halobacteriaceae;Halomarina	alpha/beta hydrolase fold domain-containing protein [Halomarina sp. BND7]
GCA_001007845.1-15835_t	Event2724	WP_254544018.1	35.1	4.9e-33	Halomarina sp. BND7	Archaea;Euryarchaeota;Halobacteria;Halobacteriales;Halobacteriaceae;Halomarina	alpha/beta hydrolase fold domain-containing protein [Halomarina sp. BND7]
GCA_002794735.1-9088_t	Event7482	WP_253512898.1	27.1	1.9e-11	Halorussus sp. XZYJT10	Archaea;Euryarchaeota;Halobacteria;Halobacteriales;Halobacteriaceae;Halorussus	alpha/beta hydrolase [Halorussus sp. XZYJT10]_x0001_USZ74674.1 alpha/beta hydrolase [H
GCA_900536885.1-4146_t	Event3591	WP_253512898.1	29.4	2.9e-18	Halorussus sp. XZYJT10	Archaea;Euryarchaeota;Halobacteria;Halobacteriales;Halobacteriaceae;Halorussus	alpha/beta hydrolase [Halorussus sp. XZYJT10]_x0001_USZ74674.1 alpha/beta hydrolase [H
GCA_002287475.2-9691_t	Event9265	WP_253234769.1	24.6	2.4e-19	Haladaptatus sp. AB618	Archaea;Euryarchaeota;Halobacteria;Halobacteriales;Halobacteriaceae;Haladaptatus	MFS transporter [Haladaptatus sp. AB618]_x0001_MCO8255995.1 MFS transporter [Haladapta
GCA_002116385.1-3340_t	Event3592	WP_231184608.1	28.4	4.2e-09	Haladaptatus sp. DYF46	Archaea;Euryarchaeota;Halobacteria;Halobacteriales;Halobacteriaceae;Haladaptatus	hypothetical protein [Haladaptatus sp. DYF46]
GCA_001660795.1-2450_t	Event5920	WP_231184608.1	30.3	2.5e-06	Haladaptatus sp. DYF46	Archaea;Euryarchaeota;Halobacteria;Halobacteriales;Halobacteriaceae;Haladaptatus	hypothetical protein [Haladaptatus sp. DYF46]
GCA_021432635.1-5770_t	Event9818	WP_227356341.1	30.5	2.3e-21	Haladaptatus sp. PSR8	Archaea;Euryarchaeota;Halobacteria;Halobacteriales;Halobacteriaceae;Haladaptatus	indoleamine 2,3-dioxygenase [Haladaptatus sp. PSR8]
GCA_009828645.1-3475_t	Event9024	KYC55352.1	30.3	5.8e-27	Candidatus Methanofastidiosum methylthiophilus	Archaea;Euryarchaeota;Candidatus Methanofastidiosa;Candidatus Methanofastidiosum	Geranylfarnesyl diphosphate synthase [Candidatus Methanofastidiosum methylthioph
GCA_002104945.1-1614_t	Event8259	RJS72578.1	34.9	5.6e-43	Methanophagales archaeon	Archaea;Euryarchaeota;Methanomicrobia;Methanophagales	ketopantoate reductase family protein [Methanophagales archaeon]
GCA_000151295.1-1995_t	Event4100	PSP64952.1	30.5	8.2e-06	Halobacteriales archaeon QH_8_67_36	Archaea;Euryarchaeota;Halobacteria;Halobacteriales	universal stress protein UspA [Halobacteriales archaeon QH_8_67_36]
GCA_014493585.1-1138_t	Event355	PSP97617.1	32.8	1.5e-13	Halobacteriales archaeon QS_4_70_19	Archaea;Euryarchaeota;Halobacteria;Halobacteriales	peroxiredoxin [Halobacteriales archaeon QS_4_70_19]
GCA_023212725.1-1359_t	Event355	PSP97617.1	38.9	3.6e-17	Halobacteriales archaeon QS_4_70_19	Archaea;Euryarchaeota;Halobacteria;Halobacteriales	peroxiredoxin [Halobacteriales archaeon QS_4_70_19]
GCA_003144295.1-2546_t	Event9414	PSQ09714.1	26.6	5.2e-11	Halobacteriales archaeon QS_5_70_15	Archaea;Euryarchaeota;Halobacteria;Halobacteriales	amidohydrolase [Halobacteriales archaeon QS_5_70_15]
GCA_003708105.2-3159_t	Event4668	PSQ34569.1	37.5	6.8e-52	Halobacteriales archaeon SW_12_69_24	Archaea;Euryarchaeota;Halobacteria;Halobacteriales	alcohol dehydrogenase, partial [Halobacteriales archaeon SW_12_69_24]
GCA_003971905.1-3940_t	Event11144	KXB05991.1	44.1	2.5e-07	candidate division MSBL1 archaeon SCGC-AAA382F02	Archaea;Euryarchaeota;Euryarchaeota incertae sedis	hypothetical protein AKJ53_01590, partial [candidate division MSBL1 archaeon SCG
GCA_019925105.1-10285_t	Event9833	KYK28218.1	22.9	2.8e-16	Theionarchaea archaeon DG-70-1	Archaea;Euryarchaeota;Theionarchaea	hypothetical protein AYK19_00360 [Theionarchaea archaeon DG-70-1]_x0001_MBU7025624.1 n
GCA_000611715.1-4510_t	Event8156	WP_139414915.1	39.1	4.4e-44	Chlamydia abortus	Bacteria;Chlamydiae;Chlamydiia;Chlamydiales;Chlamydiaceae;Chlamydia/Chlamydophila;Chlamydia	UDP-3-O-acyl-N-acetylglucosamine deacetylase [Chlamydia abortus]
GCA_014904845.1-11393_t	Event1200	WP_148102967.1	47.6	1.4e-10	Chlorobium phaeovibrioides	Bacteria;Chlorobi;Chlorobia;Chlorobiales;Chlorobiaceae;Chlorobium/Pelodictyon;Chlorobium	arsenate reductase ArsC, partial [Chlorobium phaeovibrioides]_x0001_RTY34908.1 arsenat
GCA_002116385.1-8044_t	Event4077	WP_160460362.1	34.6	1e-36	Chlorobium phaeovibrioides	Bacteria;Chlorobi;Chlorobia;Chlorobiales;Chlorobiaceae;Chlorobium/Pelodictyon;Chlorobium	alpha/beta hydrolase [Chlorobium phaeovibrioides]_x0001_MWV55227.1 alpha/beta fold hyd
GCA_020716725.1-33988_t	Event10809	WP_076792971.1	41.5	8e-29	Chlorobium sp. KB01	Bacteria;Chlorobi;Chlorobia;Chlorobiales;Chlorobiaceae;Chlorobium/Pelodictyon;Chlorobium	plasmid pRiA4b ORF-3 family protein [Chlorobium sp. KB01]
GCA_008728235.1-5792_t	Event9266	WP_097652168.1	33.6	4.7e-17	Candidatus Chloroploca asiatica	Bacteria;Chloroflexi;Chloroflexia;Chloroflexales;Chloroflexineae;Oscillochloridaceae;Candidatus Chloroploca	histidine phosphatase family protein [Candidatus Chloroploca asiatica]_x0001_PDV99259.
GCA_902006505.2-16635_t	Event9484	WP_220596009.1	34.1	1.6e-23	Oscillochloris sp. ZM17-4	Bacteria;Chloroflexi;Chloroflexia;Chloroflexales;Chloroflexineae;Oscillochloridaceae;Oscillochloris	DUF1697 domain-containing protein [Oscillochloris sp. ZM17-4]_x0001_MBX0328995.1 DUF16
GCA_012184525.1-347_t	Event10759	WP_220594011.1	36.1	6.6e-40	Oscillochloris sp. ZM17-4	Bacteria;Chloroflexi;Chloroflexia;Chloroflexales;Chloroflexineae;Oscillochloridaceae;Oscillochloris	5-oxoprolinase subunit PxpA [Oscillochloris sp. ZM17-4]_x0001_MBX0326986.1 LamB/YcsF f
GCA_021399445.1-13024_t	Event2293	WP_041334119.1	31.3	1.5e-17	Roseiflexus sp. RS-1	Bacteria;Chloroflexi;Chloroflexia;Chloroflexales;Roseiflexineae;Roseiflexaceae;Roseiflexus	carbonic anhydrase [Roseiflexus sp. RS-1]_x0001_MBO9320867.1 carbonic anhydrase [Rosei
GCA_020726505.1-8773_t	Event3749	WP_041334119.1	36.2	7.8e-18	Roseiflexus sp. RS-1	Bacteria;Chloroflexi;Chloroflexia;Chloroflexales;Roseiflexineae;Roseiflexaceae;Roseiflexus	carbonic anhydrase [Roseiflexus sp. RS-1]_x0001_MBO9320867.1 carbonic anhydrase [Rosei
GCA_019669835.1-743_t	Event3749	WP_041334119.1	40.9	3.6e-18	Roseiflexus sp. RS-1	Bacteria;Chloroflexi;Chloroflexia;Chloroflexales;Roseiflexineae;Roseiflexaceae;Roseiflexus	carbonic anhydrase [Roseiflexus sp. RS-1]_x0001_MBO9320867.1 carbonic anhydrase [Rosei
GCA_002276475.2-4224_t	Event3749	WP_041334119.1	37.1	2.9e-17	Roseiflexus sp. RS-1	Bacteria;Chloroflexi;Chloroflexia;Chloroflexales;Roseiflexineae;Roseiflexaceae;Roseiflexus	carbonic anhydrase [Roseiflexus sp. RS-1]_x0001_MBO9320867.1 carbonic anhydrase [Rosei
GCA_022813965.1-3854_t	Event8545	WP_041334119.1	46.6	8.4e-22	Roseiflexus sp. RS-1	Bacteria;Chloroflexi;Chloroflexia;Chloroflexales;Roseiflexineae;Roseiflexaceae;Roseiflexus	carbonic anhydrase [Roseiflexus sp. RS-1]_x0001_MBO9320867.1 carbonic anhydrase [Rosei
GCA_011745625.1-9024_t	Event3749	WP_041334119.1	35.9	4.7e-15	Roseiflexus sp. RS-1	Bacteria;Chloroflexi;Chloroflexia;Chloroflexales;Roseiflexineae;Roseiflexaceae;Roseiflexus	carbonic anhydrase [Roseiflexus sp. RS-1]_x0001_MBO9320867.1 carbonic anhydrase [Rosei
GCA_018092615.1-611_t	Event7077	KPV52770.1	41.5	8.3e-74	Kouleothrix aurantiaca	Bacteria;Chloroflexi;Chloroflexia;Chloroflexales;Roseiflexineae;Roseiflexaceae;Kouleothrix	alpha-L-fucosidase, partial [Kouleothrix aurantiaca]
GCA_021432655.1-4948_t	Event5135	WP_015225630.1	30.9	2.3e-13	Halothece sp. PCC 7418	Bacteria;Cyanobacteria;Oscillatoriophycideae;Chroococcales;Aphanothecaceae;Halothece cluster;Halothece	DUF924 domain-containing protein [Halothece sp. PCC 7418]_x0001_AFZ43754.1 protein of
GCA_001972285.1-675_t	Event4717	WP_015225630.1	36	7e-16	Halothece sp. PCC 7418	Bacteria;Cyanobacteria;Oscillatoriophycideae;Chroococcales;Aphanothecaceae;Halothece cluster;Halothece	DUF924 domain-containing protein [Halothece sp. PCC 7418]_x0001_AFZ43754.1 protein of
GCA_018873225.1-11694_t	Event4496	WP_218113050.1	47.7	3.9e-76	Atribacter laminatus	Bacteria;Atribacterota;Atribacteria;Atribacterales;Atribacteraceae;Atribacter	nucleoside hydrolase [Atribacter laminatus]_x0001_QPM67873.1 Pyrimidine-specific ribon
GCA_011290525.1-1421_t	Event4899	WP_119088646.1	43	1.8e-18	Candidatus Cryosericum terrychapinii	Bacteria;Candidatus Cryosericota;Candidatus Cryosericia;Candidatus Cryosericales;Candidatus Cryosericaceae;Candidatus Cryosericum	Rid family detoxifying hydrolase [Candidatus Cryosericum terrychapinii]_x0001_RIE06548
GCA_022813995.1-4350_t	Event7613	WP_136063078.1	28.6	5.7e-07	Pontiella sulfatireligans	Bacteria;Kiritimatiellaeota;Kiritimatiellae;Kiritimatiellales;Pontiellaceae;Pontiella	GDSL-type esterase/lipase family protein [Pontiella sulfatireligans]
GCA_019828545.1-11676_t	Event787	TDJ59272.1	30.2	8.4e-10	Nitrospina sp.	Bacteria;Nitrospinae;Nitrospinia;Nitrospinales;Nitrospinaceae;Nitrospina	hypothetical protein E2O42_06875 [Nitrospina sp.]
GCA_023630055.1-2304_t	Event8348	WP_095515623.1	42.2	2.3e-86	Rubrivirga sp. SAORIC476	Bacteria;Rhodothermaeota;Rhodothermia;Rhodothermales;Rubricoccaceae;Rubrivirga	beta-N-acetylhexosaminidase [Rubrivirga sp. SAORIC476]_x0001_PAP79388.1 hypothetical p
GCA_011290525.1-923_t	Event2977	WP_095515623.1	41.8	8.7e-86	Rubrivirga sp. SAORIC476	Bacteria;Rhodothermaeota;Rhodothermia;Rhodothermales;Rubricoccaceae;Rubrivirga	beta-N-acetylhexosaminidase [Rubrivirga sp. SAORIC476]_x0001_PAP79388.1 hypothetical p
GCA_020906515.1-6535_t	Event8797	WP_095515623.1	43.7	2.7e-87	Rubrivirga sp. SAORIC476	Bacteria;Rhodothermaeota;Rhodothermia;Rhodothermales;Rubricoccaceae;Rubrivirga	beta-N-acetylhexosaminidase [Rubrivirga sp. SAORIC476]_x0001_PAP79388.1 hypothetical p
GCA_016617785.1-2039_t	Event4483	WP_098061685.1	41.4	1.8e-102	Longimonas halophila	Bacteria;Rhodothermaeota;Rhodothermia;Rhodothermales;Salisaetaceae;Longimonas	glycoside hydrolase family 32 protein [Longimonas halophila]_x0001_PEN07961.1 glycosid
GCA_023082095.1-4771_t	Event611	PQV64231.1	35	9e-20	Abditibacterium utsteinense	Bacteria;Abditibacteriota;Abditibacteria;Abditibacteriales;Abitibacteriaceae;Abditibacterium	N-acetylmuramic acid 6-phosphate etherase [Abditibacterium utsteinense]
GCA_019456465.1-2797_t	Event7570	WP_106381030.1	62.3	1.3e-56	Abditibacterium utsteinense	Bacteria;Abditibacteriota;Abditibacteria;Abditibacteriales;Abitibacteriaceae;Abditibacterium	potassium-transporting ATPase subunit KdpC [Abditibacterium utsteinense]_x0001_PQV6279
GCA_019456465.1-9840_t	Event3004	WP_184199766.1	35.1	9.3e-18	Armatimonas rosea	Bacteria;Armatimonadetes;Armatimonadia;Armatimonadales;Armatimonadaceae;Armatimonas	DUF1559 domain-containing protein [Armatimonas rosea]_x0001_MBB6051878.1 prepilin-type
GCA_016584495.1-6814_t	Event3619	WP_133957952.1	30.3	4e-30	Aminivibrio pyruvatiphilus	Bacteria;Synergistetes;Synergistia;Synergistales;Synergistaceae;Aminivibrio	NAD/NADP-dependent octopine/nopaline dehydrogenase family protein [Aminivibrio p
GCA_018104285.1-6883_t	Event3619	WP_133957952.1	30.1	3.1e-30	Aminivibrio pyruvatiphilus	Bacteria;Synergistetes;Synergistia;Synergistales;Synergistaceae;Aminivibrio	NAD/NADP-dependent octopine/nopaline dehydrogenase family protein [Aminivibrio p
GCA_011317545.1-8883_t	Event10970	WP_133957952.1	30.5	8.9e-30	Aminivibrio pyruvatiphilus	Bacteria;Synergistetes;Synergistia;Synergistales;Synergistaceae;Aminivibrio	NAD/NADP-dependent octopine/nopaline dehydrogenase family protein [Aminivibrio p
GCA_004124915.1-3635_t	Event1197	RKJ78730.1	37.7	3.3e-28	Pyramidobacter sp. CG50-2	Bacteria;Synergistetes;Synergistia;Synergistales;Synergistaceae;Pyramidobacter	pyroglutamyl-peptidase I [Pyramidobacter sp. CG50-2]
GCA_004217705.1-5442_t	Event3748	WP_017192548.1	36.1	1.6e-06	Milkweed yellows phytoplasma	Bacteria;Tenericutes;Mollicutes;Acholeplasmatales;Acholeplasmataceae;Candidatus Phytoplasma	4-phosphopantetheinyl transferase superfamily protein [Milkweed yellows phytopla
GCA_002104945.1-5276_t	Event7828	WP_160615601.1	49.5	1.4e-145	Mesomycoplasma hyopneumoniae	Bacteria;Tenericutes;Mollicutes;Mycoplasmatales;Mycoplasmataceae;Mesomycoplasma	AAA family ATPase [Mesomycoplasma hyopneumoniae]_x0001_MXR57110.1 DEAD/DEAH box helica
GCA_003086255.1-627_t	Event6178	WP_249728600.1	37.2	8.4e-68	Spiroplasma sp. JKS002669	Bacteria;Tenericutes;Mollicutes;Entomoplasmatales;Spiroplasmataceae;Spiroplasma	tRNA 2-thiouridine(34) synthase MnmA [Spiroplasma sp. JKS002669]
GCA_018127085.1-3366_t	Event4988	WP_249728600.1	35.4	4.5e-61	Spiroplasma sp. JKS002669	Bacteria;Tenericutes;Mollicutes;Entomoplasmatales;Spiroplasmataceae;Spiroplasma	tRNA 2-thiouridine(34) synthase MnmA [Spiroplasma sp. JKS002669]
GCA_003676015.1-5040_t	Event1262	WP_016340443.1	26.8	8e-07	Spiroplasma syrphidicola	Bacteria;Tenericutes;Mollicutes;Entomoplasmatales;Spiroplasmataceae;Spiroplasma	aminoacyl-tRNA hydrolase [Spiroplasma syrphidicola]_x0001_AGM25783.1 peptidyl-tRNA hyd
GCA_002104945.1-3908_t	Event4908	WP_088639271.1	72.7	1.1e-209	Fibrobacter sp. UWB4	Bacteria;Fibrobacteres;Fibrobacteria;Fibrobacterales;Fibrobacteraceae;Fibrobacter	glycosyl hydrolase family 8 [Fibrobacter sp. UWB4]_x0001_OWV19849.1 glycoside hydrolas
GCA_003971905.1-7651_t	Event11387	WP_073189056.1	51.5	2.4e-74	Fibrobacter sp. UWP2	Bacteria;Fibrobacteres;Fibrobacteria;Fibrobacterales;Fibrobacteraceae;Fibrobacter	DEAD/DEAH box helicase [Fibrobacter sp. UWP2]_x0001_SHI80739.1 ATP-dependent RNA helic
GCA_019925105.1-9680_t	Event5429	WP_109572860.1	25.3	1.7e-08	Fibrobacter succinogenes	Bacteria;Fibrobacteres;Fibrobacteria;Fibrobacterales;Fibrobacteraceae;Fibrobacter	sugar O-acetyltransferase [Fibrobacter succinogenes]_x0001_PWJ35688.1 maltose O-acetyl
GCA_011426275.1-3535_t	Event8828	WP_204689181.1	28.8	2.4e-07	Fusobacterium mortiferum	Bacteria;Fusobacteria;Fusobacteriia;Fusobacteriales;Fusobacteriaceae;Fusobacterium	pyrroline-5-carboxylate reductase, partial [Fusobacterium mortiferum]_x0001_MBM6822639
GCA_001661345.1-5619_t	Event11279	WP_195339955.1	28.6	4.6e-20	Fusobacterium sp. 1001295B_180824_G3	Bacteria;Fusobacteria;Fusobacteriia;Fusobacteriales;Fusobacteriaceae;Fusobacterium	replication-associated recombination protein A [Fusobacterium sp. 1001295B_18082
GCA_016097515.1-5135_t	Event4914	OFQ58666.1	53.3	3.1e-94	Fusobacterium sp. HMSC065F01	Bacteria;Fusobacteria;Fusobacteriia;Fusobacteriales;Fusobacteriaceae;Fusobacterium	quinone oxidoreductase [Fusobacterium sp. HMSC065F01]
GCA_000292625.1-585_t	Event9037	RFM23986.1	28.8	3.5e-16	Candidatus Thermochlorobacter aerophilum	Bacteria;Chlorobi;Chlorobia;Chlorobiales;Candidatus Thermochlorobacteriaceae;Candidatus Thermochlorobacter	alcohol dehydrogenase [Candidatus Thermochlorobacter aerophilum]
GCA_011290525.1-6413_t	Event1101	RFM22954.1	39.9	5.2e-36	Candidatus Thermochlorobacter aerophilum	Bacteria;Chlorobi;Chlorobia;Chlorobiales;Candidatus Thermochlorobacteriaceae;Candidatus Thermochlorobacter	SDR family oxidoreductase [Candidatus Thermochlorobacter aerophilum]
GCA_002335605.1-2442_t	Event1101	RFM22954.1	42.4	6.6e-42	Candidatus Thermochlorobacter aerophilum	Bacteria;Chlorobi;Chlorobia;Chlorobiales;Candidatus Thermochlorobacteriaceae;Candidatus Thermochlorobacter	SDR family oxidoreductase [Candidatus Thermochlorobacter aerophilum]
GCA_001630475.1-10723_t	Event10835	WP_142713275.1	40.4	2e-41	Aliifodinibius sediminis	Bacteria;Balneolaeota;Balneolia;Balneolales;Balneolaceae;Aliifodinibius	SDR family oxidoreductase [Aliifodinibius sediminis]_x0001_SMO45404.1 NAD(P)-dependent
GCA_000151295.1-13655_t	Event8993	RNC85406.1	41.1	1.5e-74	Balneola sp.	Bacteria;Balneolaeota;Balneolia;Balneolales;Balneolaceae;Balneola	peptidase M28 family protein [Balneola sp.]
GCA_000151295.1-17415_t	Event8993	RNC85406.1	40.2	9.3e-74	Balneola sp.	Bacteria;Balneolaeota;Balneolia;Balneolales;Balneolaceae;Balneola	peptidase M28 family protein [Balneola sp.]
GCA_015832175.1-11123_t	Event5391	WP_234567254.1	43.8	1.8e-89	Rhodohalobacter sp. 614A	Bacteria;Balneolaeota;Balneolia;Balneolales;Balneolaceae;Rhodohalobacter	thymidine phosphorylase [Rhodohalobacter sp. 614A]
GCA_019828545.1-3283_t	Event5391	WP_234567254.1	46.8	1.6e-98	Rhodohalobacter sp. 614A	Bacteria;Balneolaeota;Balneolia;Balneolales;Balneolaceae;Rhodohalobacter	thymidine phosphorylase [Rhodohalobacter sp. 614A]
GCA_022419385.1-12702_t	Event5391	WP_234567254.1	44.5	1e-92	Rhodohalobacter sp. 614A	Bacteria;Balneolaeota;Balneolia;Balneolales;Balneolaceae;Rhodohalobacter	thymidine phosphorylase [Rhodohalobacter sp. 614A]
GCA_010093485.1-13370_t	Event5391	WP_234567254.1	44.8	8.4e-92	Rhodohalobacter sp. 614A	Bacteria;Balneolaeota;Balneolia;Balneolales;Balneolaceae;Rhodohalobacter	thymidine phosphorylase [Rhodohalobacter sp. 614A]
GCA_004124915.1-437_t	Event10629	WP_116037523.1	54	1.7e-234	Rhodohalobacter sp. SW132	Bacteria;Balneolaeota;Balneolia;Balneolales;Balneolaceae;Rhodohalobacter	catalase/peroxidase HPI [Rhodohalobacter sp. SW132]_x0001_REL32824.1 catalase/peroxida
GCA_020716725.1-9355_t	Event191	WP_237854626.1	60.5	4.7e-115	Rhodohalobacter sp. WB101	Bacteria;Balneolaeota;Balneolia;Balneolales;Balneolaceae;Rhodohalobacter	methyltransferase domain-containing protein [Rhodohalobacter sp. WB101]_x0001_MCG25892
GCA_023630055.1-6881_t	Event8314	OHE54928.1	51.6	2.3e-07	Thermodesulfovibrio sp. RBG_19FT_COMBO_41_18	Bacteria;Nitrospirae;Thermodesulfovibrionia;Thermodesulfovibrionales;Thermodesulfovibrionaceae;Thermodesulfovibrio	50S ribosomal protein L35 [Thermodesulfovibrio sp. RBG_19FT_COMBO_41_18]
GCA_001630345.1-8468_t	Event1685	WP_168058009.1	35.2	2.6e-36	Candidatus Manganitrophus noduliformans	Bacteria;Nitrospirae;Nitrospira;Candidatus Troglogloeales;Candidatus Manganitrophaceae;Candidatus Manganitrophus	class I SAM-dependent methyltransferase [Candidatus Manganitrophus noduliformans
GCA_009805495.1-2242_t	Event4268	WP_168058603.1	49.3	1.4e-06	Candidatus Manganitrophus noduliformans	Bacteria;Nitrospirae;Nitrospira;Candidatus Troglogloeales;Candidatus Manganitrophaceae;Candidatus Manganitrophus	acyl carrier protein [Candidatus Manganitrophus noduliformans]
GCA_002167195.1-919_t	Event2951	WP_062484810.1	36.4	2.9e-25	Candidatus Nitrospira inopinata	Bacteria;Nitrospirae;Nitrospira;Nitrospirales;Nitrospiraceae;Nitrospira	class I SAM-dependent methyltransferase [Candidatus Nitrospira inopinata]_x0001_CUQ668
GCA_023014335.1-17556_t	Event2863	TKB65950.1	29	5.2e-13	Nitrospira sp.	Bacteria;Nitrospirae;Nitrospira;Nitrospirales;Nitrospiraceae;Nitrospira	peptidase [Nitrospira sp.]
GCA_003707195.1-4497_t	Event7934	ULA58366.1	38.8	2.4e-07	Nitrospira sp.	Bacteria;Nitrospirae;Nitrospira;Nitrospirales;Nitrospiraceae;Nitrospira	thioredoxin 1 [Nitrospira sp.]
GCA_000472125.2-4018_t	Event9256	OQW31224.1	34.2	2.2e-13	Nitrospira sp. SG-bin1	Bacteria;Nitrospirae;Nitrospira;Nitrospirales;Nitrospiraceae;Nitrospira	dehydrogenase [Nitrospira sp. SG-bin1]
GCA_003086255.1-4592_t	Event9324	WP_174583102.1	46.4	1.7e-18	Candidatus Methylacidithermus pantelleriae	Bacteria;Verrucomicrobia;Methylacidiphilae;Methylacidiphilales;Methylacidiphilaceae;Candidatus Methylacidithermus	30S ribosomal protein S13 [Candidatus Methylacidithermus pantelleriae]_x0001_CAF069543
GCA_016584495.1-37_t	Event1291	WP_006979393.1	40.7	1.5e-38	Chthoniobacter flavus	Bacteria;Verrucomicrobia;Spartobacteria;Chthoniobacterales;Chthoniobacteraceae;Chthoniobacter	alpha/beta hydrolase [Chthoniobacter flavus]_x0001_EDY20144.1 Alpha/beta hydrolase fol
GCA_003955835.1-1305_t	Event1291	WP_006979393.1	48.1	1.7e-56	Chthoniobacter flavus	Bacteria;Verrucomicrobia;Spartobacteria;Chthoniobacterales;Chthoniobacteraceae;Chthoniobacter	alpha/beta hydrolase [Chthoniobacter flavus]_x0001_EDY20144.1 Alpha/beta hydrolase fol
GCA_017655985.1-6699_t	Event1291	WP_006979393.1	36	1.6e-34	Chthoniobacter flavus	Bacteria;Verrucomicrobia;Spartobacteria;Chthoniobacterales;Chthoniobacteraceae;Chthoniobacter	alpha/beta hydrolase [Chthoniobacter flavus]_x0001_EDY20144.1 Alpha/beta hydrolase fol
GCA_020884735.1-11670_t	Event9643	WP_191618668.1	35.3	1.3e-19	Pelagicoccus enzymogenes	Bacteria;Verrucomicrobia;Opitutae;Puniceicoccales;Puniceicoccaceae;Pelagicoccus	hypothetical protein [Pelagicoccus enzymogenes]_x0001_MBD5781580.1 hypothetical protei
GCA_004369135.1-2398_t	Event1564	WP_184017676.1	43.7	7.9e-123	Haloferula luteola	Bacteria;Verrucomicrobia;Verrucomicrobiae;Verrucomicrobiales;Verrucomicrobiaceae;Haloferula	glycoside hydrolase family 95 protein [Haloferula luteola]_x0001_MBB5351473.1 alpha-L-
GCA_010405405.1-4466_t	Event10642	WP_200269392.1	44.8	1.1e-145	Luteolibacter pohnpeiensis	Bacteria;Verrucomicrobia;Verrucomicrobiae;Verrucomicrobiales;Verrucomicrobiaceae;Luteolibacter	glycoside hydrolase family 32 protein [Luteolibacter pohnpeiensis]
GCA_003705635.1-4211_t	Event1397	WP_222101671.1	42.5	2.2e-101	Akkermansia muciniphila	Bacteria;Verrucomicrobia;Verrucomicrobiae;Verrucomicrobiales;Akkermansiaceae;Akkermansia	alpha-L-fucosidase [Akkermansia muciniphila]
GCA_003707925.2-3408_t	Event1397	WP_205572271.1	42.9	2.6e-97	Akkermansia muciniphila	Bacteria;Verrucomicrobia;Verrucomicrobiae;Verrucomicrobiales;Akkermansiaceae;Akkermansia	alpha-L-fucosidase [Akkermansia muciniphila]_x0001_QHV64409.1 hypothetical protein DMI
GCA_003705305.2-5771_t	Event1397	WP_222101671.1	43.6	5.5e-105	Akkermansia muciniphila	Bacteria;Verrucomicrobia;Verrucomicrobiae;Verrucomicrobiales;Akkermansiaceae;Akkermansia	alpha-L-fucosidase [Akkermansia muciniphila]
GCA_003707925.2-4321_t	Event1397	WP_205572129.1	45.2	6.3e-101	Akkermansia muciniphila	Bacteria;Verrucomicrobia;Verrucomicrobiae;Verrucomicrobiales;Akkermansiaceae;Akkermansia	alpha-L-fucosidase [Akkermansia muciniphila]_x0001_QHV29148.1 hypothetical protein C5O
GCA_003705305.2-3463_t	Event1397	WP_205572129.1	44.8	4.4e-102	Akkermansia muciniphila	Bacteria;Verrucomicrobia;Verrucomicrobiae;Verrucomicrobiales;Akkermansiaceae;Akkermansia	alpha-L-fucosidase [Akkermansia muciniphila]_x0001_QHV29148.1 hypothetical protein C5O
GCA_014905255.1-5217_t	Event4669	WP_165205991.1	35.5	3.4e-14	Roseimicrobium sp. ORNL1	Bacteria;Verrucomicrobia;Verrucomicrobiae;Verrucomicrobiales;Verrucomicrobiaceae;Roseimicrobium	GFA family protein [Roseimicrobium sp. ORNL1]_x0001_QIF03485.1 GFA family protein [Ros
GCA_019973155.2-9904_t	Event3896	WP_165199987.1	39	1.7e-19	Roseimicrobium sp. ORNL1	Bacteria;Verrucomicrobia;Verrucomicrobiae;Verrucomicrobiales;Verrucomicrobiaceae;Roseimicrobium	NADAR family protein [Roseimicrobium sp. ORNL1]_x0001_QIF00224.1 NADAR family protein
GCA_002102565.1-1407_t	Event3113	WP_220165452.1	56.8	6e-83	Oleiharenicola sp. KSB-15	Bacteria;Verrucomicrobia;Opitutae;Opitutales;Opitutaceae;Oleiharenicola	phytanoyl-CoA dioxygenase family protein [Oleiharenicola sp. KSB-15]_x0001_QYM80366.1
GCA_001263195.1-1832_t	Event5843	WP_220160835.1	31.2	7e-56	Oleiharenicola sp. KSB-15	Bacteria;Verrucomicrobia;Opitutae;Opitutales;Opitutaceae;Oleiharenicola	rhamnogalacturonan acetylesterase [Oleiharenicola sp. KSB-15]_x0001_QYM77731.1 rhamnog
GCA_015501585.1-3642_t	Event5843	WP_220160835.1	32.2	1.1e-51	Oleiharenicola sp. KSB-15	Bacteria;Verrucomicrobia;Opitutae;Opitutales;Opitutaceae;Oleiharenicola	rhamnogalacturonan acetylesterase [Oleiharenicola sp. KSB-15]_x0001_QYM77731.1 rhamnog
GCA_021399455.1-95_t	Event1431	WP_220160835.1	31.4	6.2e-44	Oleiharenicola sp. KSB-15	Bacteria;Verrucomicrobia;Opitutae;Opitutales;Opitutaceae;Oleiharenicola	rhamnogalacturonan acetylesterase [Oleiharenicola sp. KSB-15]_x0001_QYM77731.1 rhamnog
GCA_001630345.1-9735_t	Event4767	WP_091054881.1	36.5	8.5e-62	Opitutus sp. GAS368	Bacteria;Verrucomicrobia;Opitutae;Opitutales;Opitutaceae;Opitutus	MmgE/PrpD family protein [Opitutus sp. GAS368]_x0001_SDR68188.1 2-methylcitrate dehydr
GCA_001972285.1-5137_t	Event2855	WP_091055800.1	53.2	2.2e-38	Opitutus sp. GAS368	Bacteria;Verrucomicrobia;Opitutae;Opitutales;Opitutaceae;Opitutus	GNAT family N-acetyltransferase [Opitutus sp. GAS368]_x0001_SDR86115.1 Acetyltransfera
GCA_001972285.1-2616_t	Event2855	WP_091055800.1	55.3	4.4e-39	Opitutus sp. GAS368	Bacteria;Verrucomicrobia;Opitutae;Opitutales;Opitutaceae;Opitutus	GNAT family N-acetyltransferase [Opitutus sp. GAS368]_x0001_SDR86115.1 Acetyltransfera
GCA_021030935.1-10176_t	Event10618	WP_221032821.1	49.5	1.3e-45	Opitutus sp. WL0086	Bacteria;Verrucomicrobia;Opitutae;Opitutales;Opitutaceae;Opitutus	fumarylacetoacetate hydrolase family protein [Opitutus sp. WL0086]_x0001_MBY9072669.1
GCA_000697705.1-1565_t	Event9584	WP_207857135.1	26.9	0	Acanthopleuribacter pedis	Bacteria;Acidobacteria;Holophagae;Acanthopleuribacterales;Acanthopleuribacteraceae;Acanthopleuribacter	non-ribosomal peptide synthetase [Acanthopleuribacter pedis]_x0001_MBO1317724.1 amino
GCA_002104945.1-11879_t	Event6242	WP_157154797.1	52.5	5.5e-163	Brachyspira murdochii	Bacteria;Spirochaetes;Spirochaetia;Brachyspirales;Brachyspiraceae;Brachyspira	carboxylesterase family protein [Brachyspira murdochii]
GCA_015708815.1-1834_t	Event4509	WP_096736901.1	40.1	1.6e-40	Brachyspira sp. G79	Bacteria;Spirochaetes;Spirochaetia;Brachyspirales;Brachyspiraceae;Brachyspira	protein-ADP-ribose hydrolase [Brachyspira sp. G79]_x0001_PCG19928.1 appr-1-p processin
GCA_004000165.1-5749_t	Event5783	KAA3597243.1	39.6	1.8e-31	Candidatus Scalindua sp.	Bacteria;Planctomycetes;Candidatus Brocadiia;Candidatus Brocadiales;Candidatus Scalinduaceae;Candidatus Scalindua	GFA family protein [Candidatus Scalindua sp.]_x0001_NOG85377.1 GFA family protein [Pla
GCA_015708815.1-522_t	Event2143	WP_243288292.1	25.4	1.8e-06	Geothrix sp. SG184	Bacteria;Acidobacteria;Holophagae;Holophagales;Holophagaceae;Geothrix	ribosome recycling factor [Geothrix sp. SG184]
GCA_003856775.1-1653_t	Event2143	WP_243288292.1	26.5	1.4e-07	Geothrix sp. SG184	Bacteria;Acidobacteria;Holophagae;Holophagales;Holophagaceae;Geothrix	ribosome recycling factor [Geothrix sp. SG184]
GCA_003706575.1-2223_t	Event2143	WP_243288292.1	29.9	2.5e-08	Geothrix sp. SG184	Bacteria;Acidobacteria;Holophagae;Holophagales;Holophagaceae;Geothrix	ribosome recycling factor [Geothrix sp. SG184]
GCA_003707435.1-1747_t	Event2143	WP_243288292.1	26.4	2.4e-06	Geothrix sp. SG184	Bacteria;Acidobacteria;Holophagae;Holophagales;Holophagaceae;Geothrix	ribosome recycling factor [Geothrix sp. SG184]
GCA_009498055.1-3302_t	Event2143	WP_243288292.1	25.8	3.4e-08	Geothrix sp. SG184	Bacteria;Acidobacteria;Holophagae;Holophagales;Holophagaceae;Geothrix	ribosome recycling factor [Geothrix sp. SG184]
GCA_004217705.1-1172_t	Event2143	WP_243288292.1	26	1.6e-08	Geothrix sp. SG184	Bacteria;Acidobacteria;Holophagae;Holophagales;Holophagaceae;Geothrix	ribosome recycling factor [Geothrix sp. SG184]
GCA_008080495.1-3915_t	Event4504	WP_243383689.1	57.9	4.8e-277	Geothrix sp. SG263	Bacteria;Acidobacteria;Holophagae;Holophagales;Holophagaceae;Geothrix	prolyl oligopeptidase family serine peptidase [Geothrix sp. SG263]
GCA_016170065.1-7020_t	Event4504	WP_243383689.1	59.5	9.7e-286	Geothrix sp. SG263	Bacteria;Acidobacteria;Holophagae;Holophagales;Holophagaceae;Geothrix	prolyl oligopeptidase family serine peptidase [Geothrix sp. SG263]
GCA_001600455.1-4665_t	Event4504	WP_243383689.1	47.7	1.6e-214	Geothrix sp. SG263	Bacteria;Acidobacteria;Holophagae;Holophagales;Holophagaceae;Geothrix	prolyl oligopeptidase family serine peptidase [Geothrix sp. SG263]
GCA_001455915.2-7903_t	Event4504	WP_243383689.1	58.4	1.6e-275	Geothrix sp. SG263	Bacteria;Acidobacteria;Holophagae;Holophagales;Holophagaceae;Geothrix	prolyl oligopeptidase family serine peptidase [Geothrix sp. SG263]
GCA_001661265.1-5290_t	Event2137	WP_243383841.1	44.1	4.9e-42	Geothrix sp. SG263	Bacteria;Acidobacteria;Holophagae;Holophagales;Holophagaceae;Geothrix	16S rRNA (uracil(1498)-N(3))-methyltransferase [Geothrix sp. SG263]
GCA_020081605.1-6015_t	Event4504	WP_243383689.1	51.5	3.3e-227	Geothrix sp. SG263	Bacteria;Acidobacteria;Holophagae;Holophagales;Holophagaceae;Geothrix	prolyl oligopeptidase family serine peptidase [Geothrix sp. SG263]
GCA_018092615.1-8579_t	Event4504	WP_243383689.1	56.2	3.2e-260	Geothrix sp. SG263	Bacteria;Acidobacteria;Holophagae;Holophagales;Holophagaceae;Geothrix	prolyl oligopeptidase family serine peptidase [Geothrix sp. SG263]
GCA_020881915.1-2040_t	Event4504	WP_243383689.1	59.7	4.8e-285	Geothrix sp. SG263	Bacteria;Acidobacteria;Holophagae;Holophagales;Holophagaceae;Geothrix	prolyl oligopeptidase family serine peptidase [Geothrix sp. SG263]
GCA_011058875.1-1052_t	Event4504	WP_243383689.1	58.6	2.7e-280	Geothrix sp. SG263	Bacteria;Acidobacteria;Holophagae;Holophagales;Holophagaceae;Geothrix	prolyl oligopeptidase family serine peptidase [Geothrix sp. SG263]
GCA_001600455.1-8789_t	Event4504	WP_243383689.1	48.3	1.2e-219	Geothrix sp. SG263	Bacteria;Acidobacteria;Holophagae;Holophagales;Holophagaceae;Geothrix	prolyl oligopeptidase family serine peptidase [Geothrix sp. SG263]
GCA_019775845.1-7580_t	Event4504	WP_243383689.1	44.7	3e-191	Geothrix sp. SG263	Bacteria;Acidobacteria;Holophagae;Holophagales;Holophagaceae;Geothrix	prolyl oligopeptidase family serine peptidase [Geothrix sp. SG263]
GCA_015881745.1-3209_t	Event4504	WP_243383689.1	59.6	5.9e-283	Geothrix sp. SG263	Bacteria;Acidobacteria;Holophagae;Holophagales;Holophagaceae;Geothrix	prolyl oligopeptidase family serine peptidase [Geothrix sp. SG263]
GCA_001632375.1-7835_t	Event508	WP_161944549.1	25.4	6.8e-25	Sedimentisphaera salicampi	Bacteria;Planctomycetes;Phycisphaerae;Sedimentisphaerales;Sedimentisphaeraceae;Sedimentisphaera	hypothetical protein [Sedimentisphaera salicampi]
GCA_002287115.1-381_t	Event508	WP_161944549.1	23.7	4.6e-33	Sedimentisphaera salicampi	Bacteria;Planctomycetes;Phycisphaerae;Sedimentisphaerales;Sedimentisphaeraceae;Sedimentisphaera	hypothetical protein [Sedimentisphaera salicampi]
GCA_001599715.1-370_t	Event9116	WP_182117061.1	45.8	3.6e-60	Borrelia sp. A-FGy1	Bacteria;Spirochaetes;Spirochaetia;Spirochaetales;Borreliaceae;Borrelia	glucosamine-6-phosphate deaminase [Borrelia sp. A-FGy1]_x0001_QMU98956.1 glucosamine-6
GCA_003676035.1-3777_t	Event2143	EOA80577.1	30.1	6.2e-10	Borreliella burgdorferi CA8	Bacteria;Spirochaetes;Spirochaetia;Spirochaetales;Borreliaceae;Borreliella	ribosome recycling factor [Borreliella burgdorferi CA8]
GCA_016859295.1-5835_t	Event2143	EOA80577.1	26.4	5.1e-07	Borreliella burgdorferi CA8	Bacteria;Spirochaetes;Spirochaetia;Spirochaetales;Borreliaceae;Borreliella	ribosome recycling factor [Borreliella burgdorferi CA8]
GCA_013435955.1-15744_t	Event7880	WP_149568209.1	25.4	9.7e-06	Thiospirochaeta perfilievii	Bacteria;Spirochaetes;Spirochaetia;Spirochaetales;Spirochaetaceae;Thiospirochaeta	GNAT family N-acetyltransferase [Thiospirochaeta perfilievii]_x0001_QEN04968.1 N-acety
GCA_022813995.1-11964_t	Event5794	WP_182482689.1	26.4	3.7e-08	Calidithermus roseus	Bacteria;Deinococcus-Thermus;Deinococci;Thermales;Thermaceae;Calidithermus	alpha/beta hydrolase [Calidithermus roseus]_x0001_RIH87896.1 Carboxylesterase YbfK [Ca
GCA_000281105.1-3323_t	Event110	WP_119315503.1	46.1	2.9e-55	Calidithermus terrae	Bacteria;Deinococcus-Thermus;Deinococci;Thermales;Thermaceae;Calidithermus	hypothetical protein [Calidithermus terrae]_x0001_RIH82874.1 hypothetical protein Mter
GCA_020906515.1-9518_t	Event9537	WP_130841506.1	54.9	3.6e-24	Thermus thermamylovorans	Bacteria;Deinococcus-Thermus;Deinococci;Thermales;Thermaceae;Thermus	divalent-cation tolerance protein CutA [Thermus thermamylovorans]_x0001_TBH20598.1 div
GCA_011290525.1-1027_t	Event1318	WP_130841506.1	56.6	2.4e-22	Thermus thermamylovorans	Bacteria;Deinococcus-Thermus;Deinococci;Thermales;Thermaceae;Thermus	divalent-cation tolerance protein CutA [Thermus thermamylovorans]_x0001_TBH20598.1 div
GCA_001600855.1-2761_t	Event2004	WP_147075229.1	26.2	1.8e-07	Meiothermus hypogaeus	Bacteria;Deinococcus-Thermus;Deinococci;Thermales;Thermaceae;Meiothermus	hypothetical protein [Meiothermus hypogaeus]_x0001_GEM82213.1 hypothetical protein MHY
GCA_001599935.1-3770_t	Event2004	WP_147075229.1	32.4	1.1e-10	Meiothermus hypogaeus	Bacteria;Deinococcus-Thermus;Deinococci;Thermales;Thermaceae;Meiothermus	hypothetical protein [Meiothermus hypogaeus]_x0001_GEM82213.1 hypothetical protein MHY
GCA_019633535.1-11728_t	Event3309	WP_119339679.1	41.5	3e-21	Meiothermus hypogaeus	Bacteria;Deinococcus-Thermus;Deinococci;Thermales;Thermaceae;Meiothermus	lysoplasmalogenase [Meiothermus hypogaeus]_x0001_RIH80675.1 putative membrane protein
GCA_010093605.1-4812_t	Event4942	WP_013157288.1	26.3	2.6e-10	Meiothermus silvanus	Bacteria;Deinococcus-Thermus;Deinococci;Thermales;Thermaceae;Meiothermus	SDR family oxidoreductase [Meiothermus silvanus]_x0001_ADH62699.1 NmrA family protein
GCA_002104945.1-7004_t	Event3268	WP_074642091.1	66.8	7.7e-112	Treponema bryantii	Bacteria;Spirochaetes;Spirochaetia;Spirochaetales;Treponemataceae;Treponema	aromatic acid exporter family protein [Treponema bryantii]_x0001_SEQ21801.1 Uncharacte
GCA_002104945.1-11614_t	Event3600	ERJ91673.1	62.8	2.3e-189	Treponema lecithinolyticum ATCC 700332	Bacteria;Spirochaetes;Spirochaetia;Spirochaetales;Treponemataceae;Treponema	xylulokinase [Treponema lecithinolyticum ATCC 700332]
GCA_002104945.1-8733_t	Event5178	WP_002703275.1	39	2.1e-63	Treponema saccharophilum	Bacteria;Spirochaetes;Spirochaetia;Spirochaetales;Treponemataceae;Treponema	glycoside hydrolase family 5 protein [Treponema saccharophilum]_x0001_EIC02415.1 Cellu
GCA_000968835.1-637_t	Event3935	OHE62317.1	33.9	1.2e-06	Treponema sp. GWA1_62_8	Bacteria;Spirochaetes;Spirochaetia;Spirochaetales;Treponemataceae;Treponema	heat-shock protein Hsp20 [Treponema sp. GWA1_62_8]_x0001_OHE63319.1 heat-shock protein
GCA_004369175.1-13487_t	Event10513	WP_253707168.1	28	5.3e-14	Treponema sp. OMZ 799	Bacteria;Spirochaetes;Spirochaetia;Spirochaetales;Treponemataceae;Treponema	hypothetical protein [Treponema sp. OMZ 799]_x0001_UTC77861.1 hypothetical protein E4O
GCA_013435955.1-15240_t	Event11240	AEB13476.1	31	2.3e-31	Treponema succinifaciens DSM 2489	Bacteria;Spirochaetes;Spirochaetia;Spirochaetales;Treponemataceae;Treponema	DNA-cytosine methyltransferase [Treponema succinifaciens DSM 2489]
GCA_002104945.1-6023_t	Event9195	WP_135748871.1	29.6	7.5e-12	Leptospira bourretii	Bacteria;Spirochaetes;Spirochaetia;Leptospirales;Leptospiraceae;Leptospira	SRPBCC family protein [Leptospira bourretii]_x0001_TGK90363.1 SRPBCC family protein [L
GCA_000827215.1-4043_t	Event971	WP_207796169.1	63.9	8.4e-20	Leptospira ellisii	Bacteria;Spirochaetes;Spirochaetia;Leptospirales;Leptospiraceae;Leptospira	glutathione S-transferase N-terminal domain-containing protein, partial [Leptosp
GCA_000827215.1-4044_t	Event971	WP_207796169.1	63.9	8.4e-20	Leptospira ellisii	Bacteria;Spirochaetes;Spirochaetia;Leptospirales;Leptospiraceae;Leptospira	glutathione S-transferase N-terminal domain-containing protein, partial [Leptosp
GCA_022457085.1-6942_t	Event2365	WP_135682704.1	27	1.9e-47	Leptospira levettii	Bacteria;Spirochaetes;Spirochaetia;Leptospirales;Leptospiraceae;Leptospira	UvrD-helicase domain-containing protein [Leptospira levettii]_x0001_TGL04656.1 AAA fam
GCA_022264855.1-5327_t	Event1927	WP_246838476.1	40.6	5e-34	Leptospira meyeri	Bacteria;Spirochaetes;Spirochaetia;Leptospirales;Leptospiraceae;Leptospira	carbonic anhydrase [Leptospira meyeri]
GCA_020716725.1-40581_t	Event5800	WP_020771503.1	50	1.4e-53	Leptospira sp. B5-022	Bacteria;Spirochaetes;Spirochaetia;Leptospirales;Leptospiraceae;Leptospira	DNA alkylation repair protein [Leptospira sp. B5-022]_x0001_EMJ97541.1 DNA alkylation
GCA_001599975.1-8463_t	Event5785	WP_229266988.1	36	2.7e-33	Leptospira sp. mild_001	Bacteria;Spirochaetes;Spirochaetia;Leptospirales;Leptospiraceae;Leptospira	glucose 1-dehydrogenase [Leptospira sp. mild_001]
GCA_001599975.1-8470_t	Event8281	WP_229266988.1	34.2	5.1e-34	Leptospira sp. mild_001	Bacteria;Spirochaetes;Spirochaetia;Leptospirales;Leptospiraceae;Leptospira	glucose 1-dehydrogenase [Leptospira sp. mild_001]
GCA_001600875.1-6718_t	Event11591	WP_229266988.1	33.1	6.2e-32	Leptospira sp. mild_001	Bacteria;Spirochaetes;Spirochaetia;Leptospirales;Leptospiraceae;Leptospira	glucose 1-dehydrogenase [Leptospira sp. mild_001]
GCA_000264905.1-5675_t	Event1402	WP_015922630.1	36.1	1e-39	Thermomicrobium roseum	Bacteria;Chloroflexi;Thermomicrobia;Thermomicrobiales;Thermomicrobiaceae;Thermomicrobium	alpha/beta hydrolase [Thermomicrobium roseum]_x0001_ACM04789.1 lipase [Thermomicrobium
GCA_002102565.1-4184_t	Event9218	WP_015922630.1	32.3	1.6e-28	Thermomicrobium roseum	Bacteria;Chloroflexi;Thermomicrobia;Thermomicrobiales;Thermomicrobiaceae;Thermomicrobium	alpha/beta hydrolase [Thermomicrobium roseum]_x0001_ACM04789.1 lipase [Thermomicrobium
GCA_022496955.1-9411_t	Event114	WP_012984423.1	38.8	7.6e-59	Dehalococcoides mccartyi	Bacteria;Chloroflexi;Dehalococcoidia;Dehalococcoidales;Dehalococcoidaceae;Dehalococcoides	alpha/beta hydrolase [Dehalococcoides mccartyi]_x0001_AGG08192.1 alpha/beta hydrolase
GCA_022432375.1-9150_t	Event114	WP_012984423.1	37.8	1.9e-57	Dehalococcoides mccartyi	Bacteria;Chloroflexi;Dehalococcoidia;Dehalococcoidales;Dehalococcoidaceae;Dehalococcoides	alpha/beta hydrolase [Dehalococcoides mccartyi]_x0001_AGG08192.1 alpha/beta hydrolase
GCA_004123355.1-2692_t	Event114	WP_012984423.1	37.7	6.1e-56	Dehalococcoides mccartyi	Bacteria;Chloroflexi;Dehalococcoidia;Dehalococcoidales;Dehalococcoidaceae;Dehalococcoides	alpha/beta hydrolase [Dehalococcoides mccartyi]_x0001_AGG08192.1 alpha/beta hydrolase
GCA_003988895.1-3052_t	Event3562	WP_088572551.1	48.3	4.4e-89	Thermoflexus hugenholtzii	Bacteria;Chloroflexi;Thermoflexia;Thermoflexales;Thermoflexaceae;Thermoflexus	proline racemase family protein [Thermoflexus hugenholtzii]_x0001_SNB76500.1 proline r
GCA_900465125.1-3154_t	Event3567	WP_088570942.1	28.5	5.9e-16	Thermoflexus hugenholtzii	Bacteria;Chloroflexi;Thermoflexia;Thermoflexales;Thermoflexaceae;Thermoflexus	alpha/beta hydrolase [Thermoflexus hugenholtzii]_x0001_SNB63637.1 Pimeloyl-ACP methyl
GCA_023627935.1-7167_t	Event5227	WP_195170647.1	25.6	5.8e-11	Phototrophicus methaneseepsis	Bacteria;Chloroflexi;Candidatus Thermofonsia;Phototrophicales;Phototrophicaceae;Phototrophicus	alpha/beta hydrolase [Phototrophicus methaneseepsis]_x0001_QPC82578.1 alpha/beta hydro
GCA_000585565.1-913_t	Event3110	GER80970.1	43	1.8e-113	Candidatus Denitrolinea symbiosum	Bacteria;Chloroflexi;Anaerolineae;Anaerolineales;Anaerolineaceae;Candidatus Denitrolinea	3-oxosteroid 1-dehydrogenase [Candidatus Denitrolinea symbiosum]
GCA_016584495.1-5948_t	Event507	WP_013558199.1	44.1	2e-22	Deinococcus maricopensis	Bacteria;Deinococcus-Thermus;Deinococci;Deinococcales;Deinococcaceae;Deinococcus	ASCH domain-containing protein [Deinococcus maricopensis]_x0001_ADV68696.1 ASCH domain
GCA_010094025.1-8539_t	Event10625	WP_013558199.1	43.6	1.5e-23	Deinococcus maricopensis	Bacteria;Deinococcus-Thermus;Deinococci;Deinococcales;Deinococcaceae;Deinococcus	ASCH domain-containing protein [Deinococcus maricopensis]_x0001_ADV68696.1 ASCH domain
GCA_012184295.1-5861_t	Event9079	WP_013558199.1	43.8	2.5e-21	Deinococcus maricopensis	Bacteria;Deinococcus-Thermus;Deinococci;Deinococcales;Deinococcaceae;Deinococcus	ASCH domain-containing protein [Deinococcus maricopensis]_x0001_ADV68696.1 ASCH domain
GCA_013435955.1-2292_t	Event507	WP_013558199.1	45.1	2.6e-22	Deinococcus maricopensis	Bacteria;Deinococcus-Thermus;Deinococci;Deinococcales;Deinococcaceae;Deinococcus	ASCH domain-containing protein [Deinococcus maricopensis]_x0001_ADV68696.1 ASCH domain
GCA_022530565.1-5840_t	Event507	WP_013558199.1	44.1	2.6e-20	Deinococcus maricopensis	Bacteria;Deinococcus-Thermus;Deinococci;Deinococcales;Deinococcaceae;Deinococcus	ASCH domain-containing protein [Deinococcus maricopensis]_x0001_ADV68696.1 ASCH domain
GCA_000392275.1-4087_t	Event507	WP_013558199.1	43.4	2e-22	Deinococcus maricopensis	Bacteria;Deinococcus-Thermus;Deinococci;Deinococcales;Deinococcaceae;Deinococcus	ASCH domain-containing protein [Deinococcus maricopensis]_x0001_ADV68696.1 ASCH domain
GCA_002270565.1-11626_t	Event507	WP_013558199.1	45.8	1.5e-22	Deinococcus maricopensis	Bacteria;Deinococcus-Thermus;Deinococci;Deinococcales;Deinococcaceae;Deinococcus	ASCH domain-containing protein [Deinococcus maricopensis]_x0001_ADV68696.1 ASCH domain
GCA_001557505.1-10178_t	Event507	WP_013558199.1	42.1	4.1e-20	Deinococcus maricopensis	Bacteria;Deinococcus-Thermus;Deinococci;Deinococcales;Deinococcaceae;Deinococcus	ASCH domain-containing protein [Deinococcus maricopensis]_x0001_ADV68696.1 ASCH domain
GCA_021030935.1-4049_t	Event10625	WP_013558199.1	42.7	6e-22	Deinococcus maricopensis	Bacteria;Deinococcus-Thermus;Deinococci;Deinococcales;Deinococcaceae;Deinococcus	ASCH domain-containing protein [Deinococcus maricopensis]_x0001_ADV68696.1 ASCH domain
GCA_003671545.1-4986_t	Event507	WP_013558199.1	45.8	6.9e-23	Deinococcus maricopensis	Bacteria;Deinococcus-Thermus;Deinococci;Deinococcales;Deinococcaceae;Deinococcus	ASCH domain-containing protein [Deinococcus maricopensis]_x0001_ADV68696.1 ASCH domain
GCA_021432635.1-14762_t	Event507	WP_013558199.1	42.5	6.6e-18	Deinococcus maricopensis	Bacteria;Deinococcus-Thermus;Deinococci;Deinococcales;Deinococcaceae;Deinococcus	ASCH domain-containing protein [Deinococcus maricopensis]_x0001_ADV68696.1 ASCH domain
GCA_022829195.1-8632_t	Event507	WP_013558199.1	46.8	2.1e-22	Deinococcus maricopensis	Bacteria;Deinococcus-Thermus;Deinococci;Deinococcales;Deinococcaceae;Deinococcus	ASCH domain-containing protein [Deinococcus maricopensis]_x0001_ADV68696.1 ASCH domain
GCA_020726445.1-7905_t	Event507	WP_013558199.1	45.1	2.8e-22	Deinococcus maricopensis	Bacteria;Deinococcus-Thermus;Deinococci;Deinococcales;Deinococcaceae;Deinococcus	ASCH domain-containing protein [Deinococcus maricopensis]_x0001_ADV68696.1 ASCH domain
GCA_022813995.1-11518_t	Event507	WP_013558199.1	45	4.9e-24	Deinococcus maricopensis	Bacteria;Deinococcus-Thermus;Deinococci;Deinococcales;Deinococcaceae;Deinococcus	ASCH domain-containing protein [Deinococcus maricopensis]_x0001_ADV68696.1 ASCH domain
GCA_018104285.1-9767_t	Event507	WP_013558199.1	46.9	1.9e-23	Deinococcus maricopensis	Bacteria;Deinococcus-Thermus;Deinococci;Deinococcales;Deinococcaceae;Deinococcus	ASCH domain-containing protein [Deinococcus maricopensis]_x0001_ADV68696.1 ASCH domain
GCA_018902385.1-9638_t	Event546	WP_129118360.1	32.3	2.9e-19	Deinococcus metallilatus	Bacteria;Deinococcus-Thermus;Deinococci;Deinococcales;Deinococcaceae;Deinococcus	MOSC domain-containing protein [Deinococcus metallilatus]_x0001_MBB5296065.1 MOSC doma
GCA_001661515.1-6085_t	Event1870	WP_051964504.1	28.9	4.9e-06	Deinococcus misasensis	Bacteria;Deinococcus-Thermus;Deinococci;Deinococcales;Deinococcaceae;Deinococcus	CAP domain-containing protein [Deinococcus misasensis]
GCA_014462655.1-16682_t	Event2136	WP_027459667.1	54.3	6.6e-98	Deinococcus murrayi	Bacteria;Deinococcus-Thermus;Deinococci;Deinococcales;Deinococcaceae;Deinococcus	D-alanine--D-alanine ligase [Deinococcus murrayi]
GCA_014964245.1-4759_t	Event1841	WP_015236441.1	24.2	9.2e-09	Deinococcus peraridilitoris	Bacteria;Deinococcus-Thermus;Deinococci;Deinococcales;Deinococcaceae;Deinococcus	M12 family metallopeptidase [Deinococcus peraridilitoris]_x0001_AFZ68139.1 Astacin (Pe
GCA_010093535.1-13406_t	Event1663	WP_013615261.1	41.7	4.3e-32	Deinococcus proteolyticus	Bacteria;Deinococcus-Thermus;Deinococci;Deinococcales;Deinococcaceae;Deinococcus	hypothetical protein [Deinococcus proteolyticus]_x0001_ADY26653.1 hypothetical protein
GCA_010093535.1-4074_t	Event1663	WP_013615261.1	40	1.5e-29	Deinococcus proteolyticus	Bacteria;Deinococcus-Thermus;Deinococci;Deinococcales;Deinococcaceae;Deinococcus	hypothetical protein [Deinococcus proteolyticus]_x0001_ADY26653.1 hypothetical protein
GCA_001653235.2-2688_t	Event2937	WP_249039106.1	49	5e-16	Deinococcus radiopugnans	Bacteria;Deinococcus-Thermus;Deinococci;Deinococcales;Deinococcaceae;Deinococcus	heme-binding protein [Deinococcus radiopugnans]_x0001_MBB6017043.1 uncharacterized pro
GCA_003971905.1-12933_t	Event9048	WP_139404559.1	33.3	2.8e-35	Deinococcus radiopugnans	Bacteria;Deinococcus-Thermus;Deinococci;Deinococcales;Deinococcaceae;Deinococcus	glycoside hydrolase family 43 protein [Deinococcus radiopugnans]_x0001_MBB6018386.1 be
GCA_020726485.1-8626_t	Event6210	WP_226342404.1	52.3	3.5e-12	Deinococcus sp. AJ005	Bacteria;Deinococcus-Thermus;Deinococci;Deinococcales;Deinococcaceae;Deinococcus	hypothetical protein [Deinococcus sp. AJ005]
GCA_010405425.1-6010_t	Event1663	WP_151846674.1	37.7	1.1e-25	Deinococcus sp. AJ005	Bacteria;Deinococcus-Thermus;Deinococci;Deinococcales;Deinococcaceae;Deinococcus	adenylate kinase [Deinococcus sp. AJ005]_x0001_QFP76422.1 adenylate kinase [Deinococcu
GCA_002786045.1-13526_t	Event905	WP_239051456.1	49.1	1.2e-138	Deinococcus sp. KNUC1210	Bacteria;Deinococcus-Thermus;Deinococci;Deinococcales;Deinococcaceae;Deinococcus	benzoylformate decarboxylase [Deinococcus sp. KNUC1210]_x0001_ULH17254.1 benzoylformat
GCA_000743665.3-10988_t	Event905	WP_239051456.1	54.2	7.2e-152	Deinococcus sp. KNUC1210	Bacteria;Deinococcus-Thermus;Deinococci;Deinococcales;Deinococcaceae;Deinococcus	benzoylformate decarboxylase [Deinococcus sp. KNUC1210]_x0001_ULH17254.1 benzoylformat
GCA_022813805.1-6032_t	Event905	WP_239051456.1	53.5	3.4e-146	Deinococcus sp. KNUC1210	Bacteria;Deinococcus-Thermus;Deinococci;Deinococcales;Deinococcaceae;Deinococcus	benzoylformate decarboxylase [Deinococcus sp. KNUC1210]_x0001_ULH17254.1 benzoylformat
GCA_021399445.1-13863_t	Event905	WP_239051456.1	52.5	1.8e-147	Deinococcus sp. KNUC1210	Bacteria;Deinococcus-Thermus;Deinococci;Deinococcales;Deinococcaceae;Deinococcus	benzoylformate decarboxylase [Deinococcus sp. KNUC1210]_x0001_ULH17254.1 benzoylformat
GCA_000825705.1-9262_t	Event905	WP_239051456.1	53.9	1.8e-155	Deinococcus sp. KNUC1210	Bacteria;Deinococcus-Thermus;Deinococci;Deinococcales;Deinococcaceae;Deinococcus	benzoylformate decarboxylase [Deinococcus sp. KNUC1210]_x0001_ULH17254.1 benzoylformat
GCA_003545705.1-159_t	Event905	WP_239051456.1	51.4	1.2e-146	Deinococcus sp. KNUC1210	Bacteria;Deinococcus-Thermus;Deinococci;Deinococcales;Deinococcaceae;Deinococcus	benzoylformate decarboxylase [Deinococcus sp. KNUC1210]_x0001_ULH17254.1 benzoylformat
GCA_023065455.1-9687_t	Event905	WP_239051456.1	52.8	7.8e-146	Deinococcus sp. KNUC1210	Bacteria;Deinococcus-Thermus;Deinococci;Deinococcales;Deinococcaceae;Deinococcus	benzoylformate decarboxylase [Deinococcus sp. KNUC1210]_x0001_ULH17254.1 benzoylformat
GCA_000328965.1-5883_t	Event905	WP_239051456.1	50.5	1.4e-142	Deinococcus sp. KNUC1210	Bacteria;Deinococcus-Thermus;Deinococci;Deinococcales;Deinococcaceae;Deinococcus	benzoylformate decarboxylase [Deinococcus sp. KNUC1210]_x0001_ULH17254.1 benzoylformat
GCA_000827325.1-14412_t	Event905	WP_239051456.1	53.6	4.7e-151	Deinococcus sp. KNUC1210	Bacteria;Deinococcus-Thermus;Deinococci;Deinococcales;Deinococcaceae;Deinococcus	benzoylformate decarboxylase [Deinococcus sp. KNUC1210]_x0001_ULH17254.1 benzoylformat
GCA_012184525.1-1506_t	Event7524	WP_239052217.1	54.3	7.4e-136	Deinococcus sp. KNUC1210	Bacteria;Deinococcus-Thermus;Deinococci;Deinococcales;Deinococcaceae;Deinococcus	beta-galactosidase trimerization domain-containing protein [Deinococcus sp. KNUC
GCA_022814085.1-7273_t	Event905	WP_239051456.1	52.8	3.4e-149	Deinococcus sp. KNUC1210	Bacteria;Deinococcus-Thermus;Deinococci;Deinococcales;Deinococcaceae;Deinococcus	benzoylformate decarboxylase [Deinococcus sp. KNUC1210]_x0001_ULH17254.1 benzoylformat
GCA_001592805.2-893_t	Event905	WP_239051456.1	51.3	2.8e-140	Deinococcus sp. KNUC1210	Bacteria;Deinococcus-Thermus;Deinococci;Deinococcales;Deinococcaceae;Deinococcus	benzoylformate decarboxylase [Deinococcus sp. KNUC1210]_x0001_ULH17254.1 benzoylformat
GCA_000472125.2-2305_t	Event905	WP_239051456.1	50.7	1.5e-138	Deinococcus sp. KNUC1210	Bacteria;Deinococcus-Thermus;Deinococci;Deinococcales;Deinococcaceae;Deinococcus	benzoylformate decarboxylase [Deinococcus sp. KNUC1210]_x0001_ULH17254.1 benzoylformat
GCA_001592805.2-5331_t	Event905	WP_239051456.1	49.2	3.2e-136	Deinococcus sp. KNUC1210	Bacteria;Deinococcus-Thermus;Deinococci;Deinococcales;Deinococcaceae;Deinococcus	benzoylformate decarboxylase [Deinococcus sp. KNUC1210]_x0001_ULH17254.1 benzoylformat
GCA_012978405.1-10036_t	Event905	WP_239051456.1	49.6	6.6e-137	Deinococcus sp. KNUC1210	Bacteria;Deinococcus-Thermus;Deinococci;Deinococcales;Deinococcaceae;Deinococcus	benzoylformate decarboxylase [Deinococcus sp. KNUC1210]_x0001_ULH17254.1 benzoylformat
GCA_002116385.1-7278_t	Event905	WP_239051456.1	47.9	3.2e-131	Deinococcus sp. KNUC1210	Bacteria;Deinococcus-Thermus;Deinococci;Deinococcales;Deinococcaceae;Deinococcus	benzoylformate decarboxylase [Deinococcus sp. KNUC1210]_x0001_ULH17254.1 benzoylformat
GCA_012978405.1-14765_t	Event905	WP_239051456.1	45.9	2.7e-127	Deinococcus sp. KNUC1210	Bacteria;Deinococcus-Thermus;Deinococci;Deinococcales;Deinococcaceae;Deinococcus	benzoylformate decarboxylase [Deinococcus sp. KNUC1210]_x0001_ULH17254.1 benzoylformat
GCA_002786045.1-8117_t	Event905	WP_239051456.1	48.5	5e-129	Deinococcus sp. KNUC1210	Bacteria;Deinococcus-Thermus;Deinococci;Deinococcales;Deinococcaceae;Deinococcus	benzoylformate decarboxylase [Deinococcus sp. KNUC1210]_x0001_ULH17254.1 benzoylformat
GCA_023630055.1-6546_t	Event6139	WP_056301368.1	43.3	3.3e-46	Deinococcus sp. Leaf326	Bacteria;Deinococcus-Thermus;Deinococci;Deinococcales;Deinococcaceae;Deinococcus	oxidoreductase [Deinococcus sp. Leaf326]_x0001_KQR15629.1 oxidoreductase [Deinococcus
GCA_003955835.1-5324_t	Event1761	WP_200939693.1	40.8	3.8e-77	Deinococcus sp. Leaf326	Bacteria;Deinococcus-Thermus;Deinococci;Deinococcales;Deinococcaceae;Deinococcus	linear amide C-N hydrolase [Deinococcus sp. Leaf326]
GCA_023242275.1-8668_t	Event6866	WP_200939693.1	30.3	1.4e-29	Deinococcus sp. Leaf326	Bacteria;Deinococcus-Thermus;Deinococci;Deinococcales;Deinococcaceae;Deinococcus	linear amide C-N hydrolase [Deinococcus sp. Leaf326]
GCA_023273805.1-2358_t	Event4732	WP_056293025.1	41.8	1.5e-50	Deinococcus sp. Leaf326	Bacteria;Deinococcus-Thermus;Deinococci;Deinococcales;Deinococcaceae;Deinococcus	SDR family oxidoreductase [Deinococcus sp. Leaf326]_x0001_KQR40612.1 NAD(P)-dependent
GCA_003144125.1-216_t	Event5529	WP_104989668.1	31.8	4.1e-11	Deinococcus sp. NW-56	Bacteria;Deinococcus-Thermus;Deinococci;Deinococcales;Deinococcaceae;Deinococcus	ACT domain-containing protein [Deinococcus sp. NW-56]
GCA_001692735.1-2927_t	Event3955	WP_249394787.1	28.5	6.4e-64	Deinococcus sp. QL22	Bacteria;Deinococcus-Thermus;Deinococci;Deinococcales;Deinococcaceae;Deinococcus	heavy metal translocating P-type ATPase [Deinococcus sp. QL22]_x0001_UQN08473.1 heavy
GCA_021399465.1-13499_t	Event3490	WP_249395460.1	48.9	1.8e-245	Deinococcus sp. QL22	Bacteria;Deinococcus-Thermus;Deinococci;Deinococcales;Deinococcaceae;Deinococcus	glycoside hydrolase family 78 protein [Deinococcus sp. QL22]_x0001_UQN09161.1 glycosid
GCA_001600875.1-1483_t	Event247	WP_249395460.1	46.8	3.9e-232	Deinococcus sp. QL22	Bacteria;Deinococcus-Thermus;Deinococci;Deinococcales;Deinococcaceae;Deinococcus	glycoside hydrolase family 78 protein [Deinococcus sp. QL22]_x0001_UQN09161.1 glycosid
GCA_008802785.1-164_t	Event247	WP_249395460.1	46.6	1e-213	Deinococcus sp. QL22	Bacteria;Deinococcus-Thermus;Deinococci;Deinococcales;Deinococcaceae;Deinococcus	glycoside hydrolase family 78 protein [Deinococcus sp. QL22]_x0001_UQN09161.1 glycosid
GCA_021052385.1-1127_t	Event824	WP_249395460.1	43.6	1.2e-201	Deinococcus sp. QL22	Bacteria;Deinococcus-Thermus;Deinococci;Deinococcales;Deinococcaceae;Deinococcus	glycoside hydrolase family 78 protein [Deinococcus sp. QL22]_x0001_UQN09161.1 glycosid
GCA_002204255.1-5214_t	Event3490	WP_249395460.1	47	6.3e-233	Deinococcus sp. QL22	Bacteria;Deinococcus-Thermus;Deinococci;Deinococcales;Deinococcaceae;Deinococcus	glycoside hydrolase family 78 protein [Deinococcus sp. QL22]_x0001_UQN09161.1 glycosid
GCA_020726505.1-5217_t	Event3490	WP_249395460.1	50.3	5.4e-258	Deinococcus sp. QL22	Bacteria;Deinococcus-Thermus;Deinococci;Deinococcales;Deinococcaceae;Deinococcus	glycoside hydrolase family 78 protein [Deinococcus sp. QL22]_x0001_UQN09161.1 glycosid
GCA_002803225.1-5006_t	Event3490	WP_249395460.1	50.4	2.3e-256	Deinococcus sp. QL22	Bacteria;Deinococcus-Thermus;Deinococci;Deinococcales;Deinococcaceae;Deinococcus	glycoside hydrolase family 78 protein [Deinococcus sp. QL22]_x0001_UQN09161.1 glycosid
GCA_001600855.1-7212_t	Event247	WP_249395460.1	46.9	2.5e-215	Deinococcus sp. QL22	Bacteria;Deinococcus-Thermus;Deinococci;Deinococcales;Deinococcaceae;Deinococcus	glycoside hydrolase family 78 protein [Deinococcus sp. QL22]_x0001_UQN09161.1 glycosid
GCA_001600615.1-5866_t	Event247	WP_249395460.1	44.5	1.4e-202	Deinococcus sp. QL22	Bacteria;Deinococcus-Thermus;Deinococci;Deinococcales;Deinococcaceae;Deinococcus	glycoside hydrolase family 78 protein [Deinococcus sp. QL22]_x0001_UQN09161.1 glycosid
GCA_000827325.1-11635_t	Event3490	WP_249395460.1	49.5	1.9e-250	Deinococcus sp. QL22	Bacteria;Deinococcus-Thermus;Deinococci;Deinococcales;Deinococcaceae;Deinococcus	glycoside hydrolase family 78 protein [Deinococcus sp. QL22]_x0001_UQN09161.1 glycosid
GCA_019456465.1-9830_t	Event6828	WP_249392045.1	40	8.1e-14	Deinococcus sp. QL22	Bacteria;Deinococcus-Thermus;Deinococci;Deinococcales;Deinococcaceae;Deinococcus	helix-turn-helix domain-containing protein [Deinococcus sp. QL22]_x0001_UQN05644.1 hel
GCA_001500285.1-212_t	Event3490	WP_249395460.1	49.5	2.4e-253	Deinococcus sp. QL22	Bacteria;Deinococcus-Thermus;Deinococci;Deinococcales;Deinococcaceae;Deinococcus	glycoside hydrolase family 78 protein [Deinococcus sp. QL22]_x0001_UQN09161.1 glycosid
GCA_002335605.1-4052_t	Event6645	WP_249393078.1	40.9	3.3e-17	Deinococcus sp. QL22	Bacteria;Deinococcus-Thermus;Deinococci;Deinococcales;Deinococcaceae;Deinococcus	ACT domain-containing protein [Deinococcus sp. QL22]_x0001_UQN06711.1 ACT domain-conta
GCA_001600855.1-5882_t	Event247	WP_249395460.1	47.5	3.5e-225	Deinococcus sp. QL22	Bacteria;Deinococcus-Thermus;Deinococci;Deinococcales;Deinococcaceae;Deinococcus	glycoside hydrolase family 78 protein [Deinococcus sp. QL22]_x0001_UQN09161.1 glycosid
GCA_001599715.1-9888_t	Event247	WP_249395460.1	44.9	2.3e-213	Deinococcus sp. QL22	Bacteria;Deinococcus-Thermus;Deinococci;Deinococcales;Deinococcaceae;Deinococcus	glycoside hydrolase family 78 protein [Deinococcus sp. QL22]_x0001_UQN09161.1 glycosid
GCA_900074905.1-9501_t	Event3490	WP_249395460.1	48.7	3.8e-251	Deinococcus sp. QL22	Bacteria;Deinococcus-Thermus;Deinococci;Deinococcales;Deinococcaceae;Deinococcus	glycoside hydrolase family 78 protein [Deinococcus sp. QL22]_x0001_UQN09161.1 glycosid
GCA_000409485.1-2686_t	Event3490	WP_249395460.1	47.8	4.7e-228	Deinococcus sp. QL22	Bacteria;Deinococcus-Thermus;Deinococci;Deinococcales;Deinococcaceae;Deinococcus	glycoside hydrolase family 78 protein [Deinococcus sp. QL22]_x0001_UQN09161.1 glycosid
GCA_002102565.1-2781_t	Event247	WP_249395460.1	45.5	1.1e-205	Deinococcus sp. QL22	Bacteria;Deinococcus-Thermus;Deinococci;Deinococcales;Deinococcaceae;Deinococcus	glycoside hydrolase family 78 protein [Deinococcus sp. QL22]_x0001_UQN09161.1 glycosid
GCA_020746875.1-10775_t	Event3490	WP_249395460.1	49.6	1.7e-256	Deinococcus sp. QL22	Bacteria;Deinococcus-Thermus;Deinococci;Deinococcales;Deinococcaceae;Deinococcus	glycoside hydrolase family 78 protein [Deinococcus sp. QL22]_x0001_UQN09161.1 glycosid
GCA_023627935.1-2638_t	Event247	WP_249395460.1	46	8.5e-211	Deinococcus sp. QL22	Bacteria;Deinococcus-Thermus;Deinococci;Deinococcales;Deinococcaceae;Deinococcus	glycoside hydrolase family 78 protein [Deinococcus sp. QL22]_x0001_UQN09161.1 glycosid
GCA_019456465.1-9837_t	Event5124	WP_110519831.1	38.2	2e-47	Herpetosiphon llansteffanensis	Bacteria;Chloroflexi;Chloroflexia;Herpetosiphonales;Herpetosiphonaceae;Herpetosiphon	S1C family serine protease [Herpetosiphon llansteffanensis]
GCA_022813945.1-8599_t	Event8467	WP_110519575.1	34.4	3.1e-32	Herpetosiphon llansteffanensis	Bacteria;Chloroflexi;Chloroflexia;Herpetosiphonales;Herpetosiphonaceae;Herpetosiphon	alpha/beta hydrolase [Herpetosiphon llansteffanensis]
GCA_014066305.1-404_t	Event3284	WP_110519575.1	28.9	3.4e-19	Herpetosiphon llansteffanensis	Bacteria;Chloroflexi;Chloroflexia;Herpetosiphonales;Herpetosiphonaceae;Herpetosiphon	alpha/beta hydrolase [Herpetosiphon llansteffanensis]
GCA_022813995.1-485_t	Event7054	WP_110519575.1	29.8	1.5e-26	Herpetosiphon llansteffanensis	Bacteria;Chloroflexi;Chloroflexia;Herpetosiphonales;Herpetosiphonaceae;Herpetosiphon	alpha/beta hydrolase [Herpetosiphon llansteffanensis]
GCA_022814265.1-1184_t	Event4035	WP_110519575.1	34.1	2.1e-36	Herpetosiphon llansteffanensis	Bacteria;Chloroflexi;Chloroflexia;Herpetosiphonales;Herpetosiphonaceae;Herpetosiphon	alpha/beta hydrolase [Herpetosiphon llansteffanensis]
GCA_017654865.1-2632_t	Event7308	VTS03310.1	35	7.8e-09	Gemmata massiliana	Bacteria;Planctomycetes;Planctomycetia;Gemmatales;Gemmataceae;Gemmata	Uncharacterized protein OS=Calothrix sp. 336/3 GN=IJ00_16210 PE=4 SV=1 [Gemmata
GCA_902006505.2-12926_t	Event2138	WP_082842314.1	37	6.5e-54	Gemmata sp. SH-PL17	Bacteria;Planctomycetes;Planctomycetia;Gemmatales;Gemmataceae;Gemmata	hypothetical protein [Gemmata sp. SH-PL17]_x0001_AMV29152.1 hypothetical protein VT84_
GCA_020716725.1-16730_t	Event2812	WP_082842314.1	49	2e-103	Gemmata sp. SH-PL17	Bacteria;Planctomycetes;Planctomycetia;Gemmatales;Gemmataceae;Gemmata	hypothetical protein [Gemmata sp. SH-PL17]_x0001_AMV29152.1 hypothetical protein VT84_
GCA_019775565.1-10726_t	Event2138	WP_082842314.1	35.2	3.7e-52	Gemmata sp. SH-PL17	Bacteria;Planctomycetes;Planctomycetia;Gemmatales;Gemmataceae;Gemmata	hypothetical protein [Gemmata sp. SH-PL17]_x0001_AMV29152.1 hypothetical protein VT84_
GCA_015179045.1-16745_t	Event3687	WP_145275158.1	31.2	1.3e-65	Tautonia plasticadhaerens	Bacteria;Planctomycetes;Planctomycetia;Isosphaerales;Isosphaeraceae;Tautonia	caspase family protein [Tautonia plasticadhaerens]_x0001_QDV37399.1 Caspase domain pro
GCA_003988895.1-339_t	Event3687	WP_145275158.1	31.3	2.3e-62	Tautonia plasticadhaerens	Bacteria;Planctomycetes;Planctomycetia;Isosphaerales;Isosphaeraceae;Tautonia	caspase family protein [Tautonia plasticadhaerens]_x0001_QDV37399.1 Caspase domain pro
GCA_002270565.1-869_t	Event7596	QEH35830.1	57.1	4.7e-105	Aquisphaera giovannonii	Bacteria;Planctomycetes;Planctomycetia;Isosphaerales;Isosphaeraceae;Aquisphaera	Homoserine O-acetyltransferase [Aquisphaera giovannonii]
GCA_902806495.1-11796_t	Event3173	QEH35830.1	57.2	2e-105	Aquisphaera giovannonii	Bacteria;Planctomycetes;Planctomycetia;Isosphaerales;Isosphaeraceae;Aquisphaera	Homoserine O-acetyltransferase [Aquisphaera giovannonii]
GCA_013461505.1-10407_t	Event1238	QEH35830.1	52	2.2e-104	Aquisphaera giovannonii	Bacteria;Planctomycetes;Planctomycetia;Isosphaerales;Isosphaeraceae;Aquisphaera	Homoserine O-acetyltransferase [Aquisphaera giovannonii]
GCA_010015805.1-2034_t	Event1754	QEH35830.1	57.4	4.6e-112	Aquisphaera giovannonii	Bacteria;Planctomycetes;Planctomycetia;Isosphaerales;Isosphaeraceae;Aquisphaera	Homoserine O-acetyltransferase [Aquisphaera giovannonii]
GCA_023645825.1-2180_t	Event1245	WP_165220106.1	71.1	2.5e-57	Aquisphaera sp. JC669	Bacteria;Planctomycetes;Planctomycetia;Isosphaerales;Isosphaeraceae;Aquisphaera	peptidylprolyl isomerase [Aquisphaera sp. JC669]
GCA_021432635.1-16716_t	Event5951	WP_165220106.1	73	3.6e-62	Aquisphaera sp. JC669	Bacteria;Planctomycetes;Planctomycetia;Isosphaerales;Isosphaeraceae;Aquisphaera	peptidylprolyl isomerase [Aquisphaera sp. JC669]
GCA_019915075.1-12054_t	Event169	WP_165220106.1	72.2	1.5e-66	Aquisphaera sp. JC669	Bacteria;Planctomycetes;Planctomycetia;Isosphaerales;Isosphaeraceae;Aquisphaera	peptidylprolyl isomerase [Aquisphaera sp. JC669]
GCA_010093925.1-17539_t	Event563	WP_020467292.1	33.1	1.2e-39	Singulisphaera acidiphila	Bacteria;Planctomycetes;Planctomycetia;Isosphaerales;Isosphaeraceae;Singulisphaera	FAD-dependent oxidoreductase, partial [Singulisphaera acidiphila]
GCA_013435955.1-8182_t	Event1291	WP_074313926.1	41.6	3e-46	Singulisphaera sp. GP187	Bacteria;Planctomycetes;Planctomycetia;Isosphaerales;Isosphaeraceae;Singulisphaera	alpha/beta hydrolase [Singulisphaera sp. GP187]_x0001_SIO60964.1 Acetyl esterase/lipas
GCA_000711695.1-2828_t	Event7408	WP_074304745.1	45.5	1.1e-29	Singulisphaera sp. GP187	Bacteria;Planctomycetes;Planctomycetia;Isosphaerales;Isosphaeraceae;Singulisphaera	peroxiredoxin [Singulisphaera sp. GP187]_x0001_SIN71530.1 peroxiredoxin Q/BCP [Singuli
GCA_002270565.1-2839_t	Event1291	WP_074313926.1	40.3	9.6e-45	Singulisphaera sp. GP187	Bacteria;Planctomycetes;Planctomycetia;Isosphaerales;Isosphaeraceae;Singulisphaera	alpha/beta hydrolase [Singulisphaera sp. GP187]_x0001_SIO60964.1 Acetyl esterase/lipas
GCA_021052385.1-4933_t	Event5563	WP_074304745.1	39.8	1.5e-13	Singulisphaera sp. GP187	Bacteria;Planctomycetes;Planctomycetia;Isosphaerales;Isosphaeraceae;Singulisphaera	peroxiredoxin [Singulisphaera sp. GP187]_x0001_SIN71530.1 peroxiredoxin Q/BCP [Singuli
GCA_000835555.1-4040_t	Event1291	WP_074313926.1	43.8	3.3e-52	Singulisphaera sp. GP187	Bacteria;Planctomycetes;Planctomycetia;Isosphaerales;Isosphaeraceae;Singulisphaera	alpha/beta hydrolase [Singulisphaera sp. GP187]_x0001_SIO60964.1 Acetyl esterase/lipas
GCA_018104285.1-11043_t	Event1291	WP_074313926.1	40.2	3.2e-45	Singulisphaera sp. GP187	Bacteria;Planctomycetes;Planctomycetia;Isosphaerales;Isosphaeraceae;Singulisphaera	alpha/beta hydrolase [Singulisphaera sp. GP187]_x0001_SIO60964.1 Acetyl esterase/lipas
GCA_008452715.1-5900_t	Event8205	WP_197203524.1	23.3	1.4e-15	Crateriforma conspicua	Bacteria;Planctomycetes;Planctomycetia;Planctomycetales;Planctomycetaceae;Crateriforma	DEAD/DEAH box helicase [Crateriforma conspicua]
GCA_010015805.1-9372_t	Event3749	WP_052891284.1	34.9	5.8e-21	Thermogemmatispora carboxidivorans	Bacteria;Chloroflexi;Ktedonobacteria;Thermogemmatisporales;Thermogemmatisporaceae;Thermogemmatispora	carbonic anhydrase [Thermogemmatispora carboxidivorans]
GCA_003955835.1-7925_t	Event3749	WP_052891284.1	33.9	2.4e-20	Thermogemmatispora carboxidivorans	Bacteria;Chloroflexi;Ktedonobacteria;Thermogemmatisporales;Thermogemmatisporaceae;Thermogemmatispora	carbonic anhydrase [Thermogemmatispora carboxidivorans]
GCA_023065455.1-6814_t	Event3749	WP_052891284.1	38.5	2.1e-18	Thermogemmatispora carboxidivorans	Bacteria;Chloroflexi;Ktedonobacteria;Thermogemmatisporales;Thermogemmatisporaceae;Thermogemmatispora	carbonic anhydrase [Thermogemmatispora carboxidivorans]
GCA_014905255.1-2869_t	Event3749	WP_052891284.1	36.3	5.3e-22	Thermogemmatispora carboxidivorans	Bacteria;Chloroflexi;Ktedonobacteria;Thermogemmatisporales;Thermogemmatisporaceae;Thermogemmatispora	carbonic anhydrase [Thermogemmatispora carboxidivorans]
GCA_000987905.1-1_t	Event3560	TWW09086.1	29.6	4.6e-31	Planctomyces bekefii	Bacteria;Planctomycetes;Planctomycetia;Planctomycetales;Planctomycetaceae;Planctomyces	endo-1,4-beta-xylanase, partial [Planctomyces bekefii]
GCA_001600855.1-6284_t	Event5666	TWW09086.1	34	4e-32	Planctomyces bekefii	Bacteria;Planctomycetes;Planctomycetia;Planctomycetales;Planctomycetaceae;Planctomyces	endo-1,4-beta-xylanase, partial [Planctomyces bekefii]
GCA_001599715.1-4312_t	Event3560	TWW09086.1	29.9	3.6e-31	Planctomyces bekefii	Bacteria;Planctomycetes;Planctomycetia;Planctomycetales;Planctomycetaceae;Planctomyces	endo-1,4-beta-xylanase, partial [Planctomyces bekefii]
GCA_002895985.1-7352_t	Event319	WP_068412082.1	67	3.8e-101	Planctomyces sp. SH-PL62	Bacteria;Planctomycetes;Planctomycetia;Planctomycetales;Planctomycetaceae;Planctomyces	phosphoenolpyruvate hydrolase family protein [Planctomyces sp. SH-PL62]_x0001_AMV37004
GCA_021030905.1-9784_t	Event8653	WP_144988003.1	35.6	2.1e-46	Gimesia aquarii	Bacteria;Planctomycetes;Planctomycetia;Planctomycetales;Planctomycetaceae;Gimesia	DUF3887 domain-containing protein [Gimesia aquarii]_x0001_QDT98940.1 Alpha/beta hydrol
GCA_022813445.1-227_t	Event4809	WP_144988003.1	29.6	3e-42	Gimesia aquarii	Bacteria;Planctomycetes;Planctomycetia;Planctomycetales;Planctomycetaceae;Gimesia	DUF3887 domain-containing protein [Gimesia aquarii]_x0001_QDT98940.1 Alpha/beta hydrol
GCA_900000165.1-3519_t	Event8300	WP_197993339.1	27.8	3.6e-16	Gimesia aquarii	Bacteria;Planctomycetes;Planctomycetia;Planctomycetales;Planctomycetaceae;Gimesia	alpha/beta hydrolase [Gimesia aquarii]_x0001_QDU08954.1 Lipase 2 [Gimesia aquarii]
GCA_001599715.1-3833_t	Event2525	KAA0135279.1	24.8	5e-10	Gimesia chilikensis	Bacteria;Planctomycetes;Planctomycetia;Planctomycetales;Planctomycetaceae;Gimesia	alpha/beta hydrolase [Gimesia chilikensis]
GCA_001599715.1-3112_t	Event2525	KAA0135279.1	26.5	1.1e-13	Gimesia chilikensis	Bacteria;Planctomycetes;Planctomycetia;Planctomycetales;Planctomycetaceae;Gimesia	alpha/beta hydrolase [Gimesia chilikensis]
GCA_000934385.1-230_t	Event2191	WP_145249885.1	56.9	3.9e-12	Aeoliella mucimassa	Bacteria;Planctomycetes;Planctomycetia;Pirellulales;Lacipirellulaceae;Aeoliella	30S ribosomal protein S19 [Aeoliella mucimassa]_x0001_QDU58235.1 30S ribosomal protein
GCA_022661535.1-4138_t	Event7586	WP_146568309.1	38.8	1e-44	Posidoniimonas corsicana	Bacteria;Planctomycetes;Planctomycetia;Pirellulales;Lacipirellulaceae;Posidoniimonas	class I SAM-dependent methyltransferase [Posidoniimonas corsicana]_x0001_TWT31119.1 hy
GCA_002104945.1-9699_t	Event2555	PQO40435.1	37.6	4.1e-35	Blastopirellula marina	Bacteria;Planctomycetes;Planctomycetia;Pirellulales;Pirellulaceae;Blastopirellula	endonuclease [Blastopirellula marina]_x0001_RCS52017.1 endonuclease [Blastopirellula c
GCA_000344685.1-7375_t	Event3896	TWU35373.1	44.1	5.2e-25	Novipirellula aureliae	Bacteria;Planctomycetes;Planctomycetia;Pirellulales;Pirellulaceae;Novipirellula	Swarming motility protein YbiA [Novipirellula aureliae]
GCA_002267025.1-7921_t	Event2731	WP_254507096.1	62.1	7.3e-36	Anatilimnocola sp. PX40	Bacteria;Planctomycetes;Planctomycetia;Pirellulales;Pirellulaceae;Anatilimnocola	glyoxalase superfamily protein [Anatilimnocola sp. PX40]
GCA_010405405.1-12108_t	Event10018	WP_254510838.1	34.3	1.1e-37	Anatilimnocola sp. PX40	Bacteria;Planctomycetes;Planctomycetia;Pirellulales;Pirellulaceae;Anatilimnocola	hypothetical protein [Anatilimnocola sp. PX40]
GCA_010356995.1-5497_t	Event2537	WP_254510838.1	34.9	1.3e-40	Anatilimnocola sp. PX40	Bacteria;Planctomycetes;Planctomycetia;Pirellulales;Pirellulaceae;Anatilimnocola	hypothetical protein [Anatilimnocola sp. PX40]
GCA_013426205.1-3219_t	Event3829	WP_253156884.1	60.9	4.2e-177	Stieleria sp. TO1_6	Bacteria;Planctomycetes;Planctomycetia;Pirellulales;Pirellulaceae;Stieleria	DUF1254 domain-containing protein [Stieleria sp. TO1_6]_x0001_MCO8122747.1 DUF1254 dom
GCA_001972285.1-15310_t	Event3281	WP_008656533.1	33.5	1.3e-12	Rhodopirellula europaea	Bacteria;Planctomycetes;Planctomycetia;Pirellulales;Pirellulaceae;Rhodopirellula	putative molybdenum carrier protein [Rhodopirellula europaea]_x0001_EMB17040.1 hypothe
GCA_000344685.1-7374_t	Event3896	WP_250928366.1	43.6	3.4e-27	Rhodopirellula sp. ICT_H3.1	Bacteria;Planctomycetes;Planctomycetia;Pirellulales;Pirellulaceae;Rhodopirellula	NADAR family protein [Rhodopirellula sp. ICT_H3.1]_x0001_MCM2370700.1 NADAR family pro
GCA_023273805.1-6721_t	Event7108	WP_230253870.1	42.4	2.7e-23	Rhodopirellula sp. JC737	Bacteria;Planctomycetes;Planctomycetia;Pirellulales;Pirellulaceae;Rhodopirellula	methylated-DNA--[protein]-cysteine S-methyltransferase [Rhodopirellula sp. JC737
GCA_014826065.1-4456_t	Event5303	WP_230273239.1	32	4.4e-57	Rhodopirellula sp. JC740	Bacteria;Planctomycetes;Planctomycetia;Pirellulales;Pirellulaceae;Rhodopirellula	Tm-1-like ATP-binding domain-containing protein [Rhodopirellula sp. JC740]_x0001_MCC96
GCA_021014935.1-1412_t	Event289	WP_230273239.1	46.3	2.2e-84	Rhodopirellula sp. JC740	Bacteria;Planctomycetes;Planctomycetia;Pirellulales;Pirellulaceae;Rhodopirellula	Tm-1-like ATP-binding domain-containing protein [Rhodopirellula sp. JC740]_x0001_MCC96
GCA_001599715.1-3400_t	Event8690	BBH85807.1	50.9	1.2e-96	Thermosporothrix sp. COM3	Bacteria;Chloroflexi;Ktedonobacteria;Ktedonobacterales;Thermosporotrichaceae;Thermosporothrix	threonine aldolase [Thermosporothrix sp. COM3]_x0001_GCE45764.1 threonine aldolase [Th
GCA_021399445.1-13994_t	Event3531	WP_201360862.1	44.8	4.2e-76	Dictyobacter formicarum	Bacteria;Chloroflexi;Ktedonobacteria;Ktedonobacterales;Dictyobacteraceae;Dictyobacter	medium chain dehydrogenase/reductase family protein [Dictyobacter formicarum]_x0001_GH
GCA_001600875.1-922_t	Event7472	WP_126548739.1	24.9	1e-33	Dictyobacter kobayashii	Bacteria;Chloroflexi;Ktedonobacteria;Ktedonobacterales;Dictyobacteraceae;Dictyobacter	alpha-amylase family glycosyl hydrolase [Dictyobacter kobayashii]_x0001_GCE16962.1 hyp
GCA_008802785.1-78_t	Event8049	WP_129891842.1	31.5	7.4e-36	Ktedonosporobacter rubrisoli	Bacteria;Chloroflexi;Ktedonobacteria;Ktedonobacterales;Ktedonosporobacteraceae;Ktedonosporobacter	serine hydrolase [Ktedonosporobacter rubrisoli]_x0001_QBD80780.1 serine hydrolase [Kte
GCA_001020605.1-5386_t	Event11455	WP_129891842.1	31.3	1.3e-43	Ktedonosporobacter rubrisoli	Bacteria;Chloroflexi;Ktedonobacteria;Ktedonobacterales;Ktedonosporobacteraceae;Ktedonosporobacter	serine hydrolase [Ktedonosporobacter rubrisoli]_x0001_QBD80780.1 serine hydrolase [Kte
GCA_000151295.1-6296_t	Event9402	WP_129889598.1	30.2	9.8e-115	Ktedonosporobacter rubrisoli	Bacteria;Chloroflexi;Ktedonobacteria;Ktedonobacterales;Ktedonosporobacteraceae;Ktedonosporobacter	cytochrome P450 [Ktedonosporobacter rubrisoli]_x0001_QBD78545.1 cytochrome P450 [Ktedo
GCA_900162835.1-5675_t	Event4808	WP_242527326.1	34.5	8.1e-14	Ktedonosporobacter rubrisoli	Bacteria;Chloroflexi;Ktedonobacteria;Ktedonobacterales;Ktedonosporobacteraceae;Ktedonosporobacter	NADP-dependent oxidoreductase [Ktedonosporobacter rubrisoli]
GCA_021399445.1-14038_t	Event4664	GHO94534.1	46.5	4.8e-70	Reticulibacter mediterranei	Bacteria;Chloroflexi;Ktedonobacteria;Ktedonobacterales;Reticulibacteraceae;Reticulibacter	NAD(P)-dependent oxidoreductase [Reticulibacter mediterranei]
GCA_013433165.1-14305_t	Event4206	WP_220202848.1	25.2	2e-93	Reticulibacter mediterranei	Bacteria;Chloroflexi;Ktedonobacteria;Ktedonobacterales;Reticulibacteraceae;Reticulibacter	AMP-binding protein [Reticulibacter mediterranei]
GCA_001653235.2-11363_t	Event1639	WP_220209678.1	32.8	2.5e-10	Reticulibacter mediterranei	Bacteria;Chloroflexi;Ktedonobacteria;Ktedonobacterales;Reticulibacteraceae;Reticulibacter	ester cyclase [Reticulibacter mediterranei]_x0001_GHO99012.1 hypothetical protein KSF_
GCA_022814235.1-751_t	Event8046	WP_220209516.1	35	4.2e-248	Reticulibacter mediterranei	Bacteria;Chloroflexi;Ktedonobacteria;Ktedonobacterales;Reticulibacteraceae;Reticulibacter	hypothetical protein [Reticulibacter mediterranei]_x0001_GHO98831.1 hypothetical prote
GCA_009828645.1-9150_t	Event8046	WP_220209516.1	35.3	2.6e-252	Reticulibacter mediterranei	Bacteria;Chloroflexi;Ktedonobacteria;Ktedonobacterales;Reticulibacteraceae;Reticulibacter	hypothetical protein [Reticulibacter mediterranei]_x0001_GHO98831.1 hypothetical prote
GCA_002786045.1-8871_t	Event4231	WP_124847834.1	50.8	1.3e-85	Acidipila sp. EB88	Bacteria;Acidobacteria;Acidobacteriia;Acidobacteriales;Acidobacteriaceae;Acidipila	adenosine deaminase [Acidipila sp. EB88]_x0001_RRA48051.1 adenosine deaminase [Acidipi
GCA_002105025.1-8959_t	Event584	WP_114207352.1	42.9	2.8e-95	Acidisarcina polymorpha	Bacteria;Acidobacteria;Acidobacteriia;Acidobacteriales;Acidobacteriaceae;Acidisarcina	epoxide hydrolase [Acidisarcina polymorpha]
GCA_000467715.1-2099_t	Event584	WP_114207352.1	49.9	5.3e-112	Acidisarcina polymorpha	Bacteria;Acidobacteria;Acidobacteriia;Acidobacteriales;Acidobacteriaceae;Acidisarcina	epoxide hydrolase [Acidisarcina polymorpha]
GCA_010093535.1-12051_t	Event584	WP_114207352.1	46.5	1.7e-105	Acidisarcina polymorpha	Bacteria;Acidobacteria;Acidobacteriia;Acidobacteriales;Acidobacteriaceae;Acidisarcina	epoxide hydrolase [Acidisarcina polymorpha]
GCA_010093805.1-400_t	Event584	WP_114207352.1	47.8	6e-108	Acidisarcina polymorpha	Bacteria;Acidobacteria;Acidobacteriia;Acidobacteriales;Acidobacteriaceae;Acidisarcina	epoxide hydrolase [Acidisarcina polymorpha]
GCA_003144295.1-6326_t	Event4693	WP_114207352.1	46.4	1.1e-101	Acidisarcina polymorpha	Bacteria;Acidobacteria;Acidobacteriia;Acidobacteriales;Acidobacteriaceae;Acidisarcina	epoxide hydrolase [Acidisarcina polymorpha]
GCA_002785995.1-9064_t	Event584	WP_114207352.1	48.2	2.9e-110	Acidisarcina polymorpha	Bacteria;Acidobacteria;Acidobacteriia;Acidobacteriales;Acidobacteriaceae;Acidisarcina	epoxide hydrolase [Acidisarcina polymorpha]
GCA_002785985.1-8068_t	Event584	WP_114207352.1	49.2	3.9e-110	Acidisarcina polymorpha	Bacteria;Acidobacteria;Acidobacteriia;Acidobacteriales;Acidobacteriaceae;Acidisarcina	epoxide hydrolase [Acidisarcina polymorpha]
GCA_023313575.1-9566_t	Event8175	WP_235011778.1	27.5	7.9e-68	Bryocella elongata	Bacteria;Acidobacteria;Acidobacteriia;Acidobacteriales;Acidobacteriaceae;Bryocella	S9 family peptidase [Bryocella elongata]_x0001_SEG69502.1 Dipeptidyl aminopeptidase/ac
GCA_000697705.1-3921_t	Event595	WP_015896828.1	58.8	4.8e-108	Acidobacterium capsulatum	Bacteria;Acidobacteria;Acidobacteriia;Acidobacteriales;Acidobacteriaceae;Acidobacterium	catalase family peroxidase [Acidobacterium capsulatum]_x0001_ACO32093.1 catalase [Acid
GCA_011800825.1-5402_t	Event520	SPF49990.1	38.7	1.7e-33	Candidatus Sulfotelmatobacter kueseliae	Bacteria;Acidobacteria;Acidobacteriia;Acidobacteriales;Acidobacteriaceae;Candidatus Sulfotelmatobacter	Uncharacterized oxidoreductase TM_0325 [Candidatus Sulfotelmatobacter kueseliae]
GCA_002287115.1-5544_t	Event3702	SPF41795.1	33.1	8.8e-23	Candidatus Sulfotelmatobacter kueseliae	Bacteria;Acidobacteria;Acidobacteriia;Acidobacteriales;Acidobacteriaceae;Candidatus Sulfotelmatobacter	50S ribosomal subunit protein L1 [Candidatus Sulfotelmatobacter kueseliae]
GCA_013248845.1-1316_t	Event520	SPF49990.1	43.7	2.6e-46	Candidatus Sulfotelmatobacter kueseliae	Bacteria;Acidobacteria;Acidobacteriia;Acidobacteriales;Acidobacteriaceae;Candidatus Sulfotelmatobacter	Uncharacterized oxidoreductase TM_0325 [Candidatus Sulfotelmatobacter kueseliae]
GCA_006538405.1-8689_t	Event6593	GGH00872.1	30.8	3e-16	Silvibacterium dinghuense	Bacteria;Acidobacteria;Acidobacteriia;Acidobacteriales;Acidobacteriaceae;Silvibacterium	hypothetical protein GCM10011586_15620 [Silvibacterium dinghuense]
GCA_014066305.1-9222_t	Event2468	WP_239461391.1	32.6	2.4e-55	Occallatibacter savannae	Bacteria;Acidobacteria;Acidobacteriia;Acidobacteriales;Acidobacteriaceae;Occallatibacter	alpha-amylase family glycosyl hydrolase [Occallatibacter savannae]
GCA_013423325.1-9167_t	Event2468	WP_239461391.1	32.6	3.1e-55	Occallatibacter savannae	Bacteria;Acidobacteria;Acidobacteriia;Acidobacteriales;Acidobacteriaceae;Occallatibacter	alpha-amylase family glycosyl hydrolase [Occallatibacter savannae]
GCA_001600855.1-3611_t	Event4728	WP_109485066.1	53.3	6.6e-28	Occallatibacter savannae	Bacteria;Acidobacteria;Acidobacteriia;Acidobacteriales;Acidobacteriaceae;Occallatibacter	gamma-glutamylcyclotransferase [Occallatibacter savannae]
GCA_003705635.1-3987_t	Event10070	WP_109484400.1	39.2	9.8e-171	Occallatibacter savannae	Bacteria;Acidobacteria;Acidobacteriia;Acidobacteriales;Acidobacteriaceae;Occallatibacter	glycoside hydrolase family 3 C-terminal domain-containing protein [Occallatibact
GCA_020081605.1-2214_t	Event4387	WP_147648789.1	32.8	4.9e-33	Terriglobus albidus	Bacteria;Acidobacteria;Acidobacteriia;Acidobacteriales;Acidobacteriaceae;Terriglobus	family 16 glycosylhydrolase [Terriglobus albidus]_x0001_QEE29597.1 family 16 glycosylh
GCA_000392275.1-12300_t	Event4387	WP_147648789.1	36.3	4.3e-45	Terriglobus albidus	Bacteria;Acidobacteria;Acidobacteriia;Acidobacteriales;Acidobacteriaceae;Terriglobus	family 16 glycosylhydrolase [Terriglobus albidus]_x0001_QEE29597.1 family 16 glycosylh
GCA_015881745.1-7664_t	Event8115	WP_147649107.1	27.2	2.7e-22	Terriglobus albidus	Bacteria;Acidobacteria;Acidobacteriia;Acidobacteriales;Acidobacteriaceae;Terriglobus	C1 family peptidase [Terriglobus albidus]_x0001_QEE29837.1 C1 family peptidase [Terrig
GCA_019456465.1-2673_t	Event421	WP_147649107.1	29.1	1.7e-11	Terriglobus albidus	Bacteria;Acidobacteria;Acidobacteriia;Acidobacteriales;Acidobacteriaceae;Terriglobus	C1 family peptidase [Terriglobus albidus]_x0001_QEE29837.1 C1 family peptidase [Terrig
GCA_000611715.1-5963_t	Event6400	WP_083343706.1	29.5	1.9e-06	Terriglobus roseus	Bacteria;Acidobacteria;Acidobacteriia;Acidobacteriales;Acidobacteriaceae;Terriglobus	VOC family protein [Terriglobus roseus]_x0001_SDE79103.1 Uncharacterized conserved pro
GCA_010093815.1-8372_t	Event6400	WP_083343706.1	30.3	8.8e-07	Terriglobus roseus	Bacteria;Acidobacteria;Acidobacteriia;Acidobacteriales;Acidobacteriaceae;Terriglobus	VOC family protein [Terriglobus roseus]_x0001_SDE79103.1 Uncharacterized conserved pro
GCA_022570795.1-3543_t	Event6400	WP_083343706.1	30.4	2e-07	Terriglobus roseus	Bacteria;Acidobacteria;Acidobacteriia;Acidobacteriales;Acidobacteriaceae;Terriglobus	VOC family protein [Terriglobus roseus]_x0001_SDE79103.1 Uncharacterized conserved pro
GCA_002786045.1-28_t	Event6400	WP_083343706.1	33.6	1.2e-10	Terriglobus roseus	Bacteria;Acidobacteria;Acidobacteriia;Acidobacteriales;Acidobacteriaceae;Terriglobus	VOC family protein [Terriglobus roseus]_x0001_SDE79103.1 Uncharacterized conserved pro
GCA_000827215.1-13799_t	Event2580	GGA67220.1	55.4	3.8e-140	Edaphobacter acidisoli	Bacteria;Acidobacteria;Acidobacteriia;Acidobacteriales;Acidobacteriaceae;Edaphobacter	carbohydrate-binding protein [Edaphobacter acidisoli]
GCA_010015805.1-7659_t	Event7634	WP_183811971.1	36.1	6.1e-16	Edaphobacter lichenicola	Bacteria;Acidobacteria;Acidobacteriia;Acidobacteriales;Acidobacteriaceae;Edaphobacter	ester cyclase [Edaphobacter lichenicola]_x0001_MBB5343525.1 steroid delta-isomerase-li
GCA_003415645.1-12297_t	Event3387	WP_184219427.1	33.7	2.9e-18	Granulicella aggregans	Bacteria;Acidobacteria;Acidobacteriia;Acidobacteriales;Acidobacteriaceae;Granulicella	GNAT family N-acetyltransferase [Granulicella aggregans]_x0001_MBB5058890.1 N-acetylgl
GCA_022813625.1-10166_t	Event4714	WP_184259550.1	39.1	4.5e-71	Granulicella mallensis	Bacteria;Acidobacteria;Acidobacteriia;Acidobacteriales;Acidobacteriaceae;Granulicella	hypothetical protein [Granulicella mallensis]_x0001_MBB5066211.1 beta-lactamase superf
GCA_021432635.1-16643_t	Event4714	WP_184259550.1	44.4	2.2e-91	Granulicella mallensis	Bacteria;Acidobacteria;Acidobacteriia;Acidobacteriales;Acidobacteriaceae;Granulicella	hypothetical protein [Granulicella mallensis]_x0001_MBB5066211.1 beta-lactamase superf
GCA_020086995.1-6871_t	Event4714	WP_184259550.1	39.1	4.5e-71	Granulicella mallensis	Bacteria;Acidobacteria;Acidobacteriia;Acidobacteriales;Acidobacteriaceae;Granulicella	hypothetical protein [Granulicella mallensis]_x0001_MBB5066211.1 beta-lactamase superf
GCA_001600875.1-7674_t	Event5422	WP_089406531.1	30.8	7.7e-35	Granulicella rosea	Bacteria;Acidobacteria;Acidobacteriia;Acidobacteriales;Acidobacteriaceae;Granulicella	alpha/beta fold hydrolase [Granulicella rosea]_x0001_SNS25487.1 hypothetical protein S
GCA_001600875.1-1387_t	Event5422	WP_089406531.1	30.5	2.3e-33	Granulicella rosea	Bacteria;Acidobacteria;Acidobacteriia;Acidobacteriales;Acidobacteriaceae;Granulicella	alpha/beta fold hydrolase [Granulicella rosea]_x0001_SNS25487.1 hypothetical protein S
GCA_021432635.1-14318_t	Event2839	WP_254061841.1	63.3	1.2e-182	Granulicella sp. L60	Bacteria;Acidobacteria;Acidobacteriia;Acidobacteriales;Acidobacteriaceae;Granulicella	M1 family metallopeptidase [Granulicella sp. L60]
GCA_003868215.1-7347_t	Event4231	WP_158790900.1	60.8	5.8e-115	Granulicella sp. L60	Bacteria;Acidobacteria;Acidobacteriia;Acidobacteriales;Acidobacteriaceae;Granulicella	adenosine deaminase [Granulicella sp. L60]
GCA_014066305.1-13098_t	Event1740	WP_162539474.1	50.5	1.6e-70	Granulicella sp. WH15	Bacteria;Acidobacteria;Acidobacteriia;Acidobacteriales;Acidobacteriaceae;Granulicella	SDR family oxidoreductase [Granulicella sp. WH15]_x0001_QHN05117.1 SDR family oxidored
GCA_905337355.1-4539_t	Event1740	WP_162539474.1	55.3	4.1e-85	Granulicella sp. WH15	Bacteria;Acidobacteria;Acidobacteriia;Acidobacteriales;Acidobacteriaceae;Granulicella	SDR family oxidoreductase [Granulicella sp. WH15]_x0001_QHN05117.1 SDR family oxidored
GCA_003706415.2-1427_t	Event2594	WP_162538076.1	38.2	1.5e-39	Granulicella sp. WH15	Bacteria;Acidobacteria;Acidobacteriia;Acidobacteriales;Acidobacteriaceae;Granulicella	pyrroline-5-carboxylate reductase [Granulicella sp. WH15]_x0001_QHN03709.1 pyrroline-5
GCA_021399445.1-13032_t	Event608	WP_213807582.1	42.2	1.4e-64	Granulicella sp. dw_53	Bacteria;Acidobacteria;Acidobacteriia;Acidobacteriales;Acidobacteriaceae;Granulicella	haloalkane dehalogenase [Granulicella sp. dw_53]
GCA_021399445.1-3086_t	Event608	WP_213807582.1	45.9	4.1e-72	Granulicella sp. dw_53	Bacteria;Acidobacteria;Acidobacteriia;Acidobacteriales;Acidobacteriaceae;Granulicella	haloalkane dehalogenase [Granulicella sp. dw_53]
GCA_000743665.3-10011_t	Event608	WP_213807582.1	46.8	6.4e-73	Granulicella sp. dw_53	Bacteria;Acidobacteria;Acidobacteriia;Acidobacteriales;Acidobacteriaceae;Granulicella	haloalkane dehalogenase [Granulicella sp. dw_53]
GCA_011426275.1-9744_t	Event608	WP_213807582.1	45.7	2.8e-73	Granulicella sp. dw_53	Bacteria;Acidobacteria;Acidobacteriia;Acidobacteriales;Acidobacteriaceae;Granulicella	haloalkane dehalogenase [Granulicella sp. dw_53]
GCA_008728235.1-4275_t	Event4438	WP_213806795.1	38	5.6e-128	Granulicella sp. dw_53	Bacteria;Acidobacteria;Acidobacteriia;Acidobacteriales;Acidobacteriaceae;Granulicella	alpha-galactosidase [Granulicella sp. dw_53]
GCA_020995425.1-1664_t	Event8910	WP_213807775.1	37.6	1.4e-22	Granulicella sp. dw_53	Bacteria;Acidobacteria;Acidobacteriia;Acidobacteriales;Acidobacteriaceae;Granulicella	3-oxoacyl-[acyl-carrier-protein] reductase [Granulicella sp. dw_53]
GCA_019915075.1-15155_t	Event8263	WP_007914141.1	27.4	5.4e-08	Ktedonobacter racemifer	Bacteria;Chloroflexi;Ktedonobacteria;Ktedonobacterales;Ktedonobacteraceae;Ktedonobacter	SDR family NAD(P)-dependent oxidoreductase [Ktedonobacter racemifer]_x0001_EFH83433.1
GCA_000149685.1-3997_t	Event1910	WP_007921963.1	28.3	9e-06	Ktedonobacter racemifer	Bacteria;Chloroflexi;Ktedonobacteria;Ktedonobacterales;Ktedonobacteraceae;Ktedonobacter	thioredoxin [Ktedonobacter racemifer]_x0001_EFH79830.1 thioredoxin [Ktedonobacter race
GCA_015179045.1-16749_t	Event8431	WP_201373685.1	25	5.7e-22	Ktedonobacter robiniae	Bacteria;Chloroflexi;Ktedonobacteria;Ktedonobacterales;Ktedonobacteraceae;Ktedonobacter	helix-turn-helix transcriptional regulator [Ktedonobacter robiniae]_x0001_GHO57268.1 h
GCA_020809705.1-13785_t	Event5162	WP_201368648.1	33.3	2.8e-25	Ktedonobacter robiniae	Bacteria;Chloroflexi;Ktedonobacteria;Ktedonobacterales;Ktedonobacteraceae;Ktedonobacter	enoyl-CoA hydratase-related protein [Ktedonobacter robiniae]_x0001_GHO51657.1 enoyl-Co
GCA_001600855.1-8988_t	Event1147	WP_201393950.1	40.2	3.1e-53	Ktedonobacter sp. SOSP1-52	Bacteria;Chloroflexi;Ktedonobacteria;Ktedonobacterales;Ktedonobacteraceae;Ktedonobacter	alpha/beta hydrolase [Ktedonobacter sp. SOSP1-52]_x0001_GHO71568.1 alpha/beta hydrolas
GCA_020002355.1-241_t	Event5481	WP_201393835.1	38.1	1.4e-46	Ktedonobacter sp. SOSP1-52	Bacteria;Chloroflexi;Ktedonobacteria;Ktedonobacterales;Ktedonobacteraceae;Ktedonobacter	NADP-dependent oxidoreductase [Ktedonobacter sp. SOSP1-52]_x0001_GHO71485.1 NADPH:quin
GCA_020080175.1-4034_t	Event1147	WP_201393950.1	47.3	3e-67	Ktedonobacter sp. SOSP1-52	Bacteria;Chloroflexi;Ktedonobacteria;Ktedonobacterales;Ktedonobacteraceae;Ktedonobacter	alpha/beta hydrolase [Ktedonobacter sp. SOSP1-52]_x0001_GHO71568.1 alpha/beta hydrolas
GCA_020080175.1-4465_t	Event7560	WP_201393835.1	49.4	7.7e-77	Ktedonobacter sp. SOSP1-52	Bacteria;Chloroflexi;Ktedonobacteria;Ktedonobacterales;Ktedonobacteraceae;Ktedonobacter	NADP-dependent oxidoreductase [Ktedonobacter sp. SOSP1-52]_x0001_GHO71485.1 NADPH:quin
GCA_000835555.1-6676_t	Event1147	WP_201393950.1	43.6	6.4e-52	Ktedonobacter sp. SOSP1-52	Bacteria;Chloroflexi;Ktedonobacteria;Ktedonobacterales;Ktedonobacteraceae;Ktedonobacter	alpha/beta hydrolase [Ktedonobacter sp. SOSP1-52]_x0001_GHO71568.1 alpha/beta hydrolas
GCA_022814215.1-4544_t	Event5808	WP_201393835.1	47.9	2.1e-65	Ktedonobacter sp. SOSP1-52	Bacteria;Chloroflexi;Ktedonobacteria;Ktedonobacterales;Ktedonobacteraceae;Ktedonobacter	NADP-dependent oxidoreductase [Ktedonobacter sp. SOSP1-52]_x0001_GHO71485.1 NADPH:quin
GCA_021396355.1-3407_t	Event1147	WP_201393950.1	28.1	3.5e-25	Ktedonobacter sp. SOSP1-52	Bacteria;Chloroflexi;Ktedonobacteria;Ktedonobacterales;Ktedonobacteraceae;Ktedonobacter	alpha/beta hydrolase [Ktedonobacter sp. SOSP1-52]_x0001_GHO71568.1 alpha/beta hydrolas
GCA_011800825.1-6377_t	Event1147	WP_201393950.1	41.3	2.1e-50	Ktedonobacter sp. SOSP1-52	Bacteria;Chloroflexi;Ktedonobacteria;Ktedonobacterales;Ktedonobacteraceae;Ktedonobacter	alpha/beta hydrolase [Ktedonobacter sp. SOSP1-52]_x0001_GHO71568.1 alpha/beta hydrolas
GCA_002803225.1-3550_t	Event4175	WP_201393835.1	34.9	3.7e-34	Ktedonobacter sp. SOSP1-52	Bacteria;Chloroflexi;Ktedonobacteria;Ktedonobacterales;Ktedonobacteraceae;Ktedonobacter	NADP-dependent oxidoreductase [Ktedonobacter sp. SOSP1-52]_x0001_GHO71485.1 NADPH:quin
GCA_004124915.1-4300_t	Event5952	WP_201384635.1	32.7	1.8e-30	Ktedonobacter sp. SOSP1-52	Bacteria;Chloroflexi;Ktedonobacteria;Ktedonobacterales;Ktedonobacteraceae;Ktedonobacter	ACP S-malonyltransferase [Ktedonobacter sp. SOSP1-52]_x0001_GHO65476.1 malonyl CoA-acy
GCA_001600855.1-4350_t	Event10564	WP_201384266.1	36.1	2e-54	Ktedonobacter sp. SOSP1-52	Bacteria;Chloroflexi;Ktedonobacteria;Ktedonobacterales;Ktedonobacteraceae;Ktedonobacter	alpha/beta hydrolase [Ktedonobacter sp. SOSP1-52]_x0001_GHO65264.1 proline iminopeptid
GCA_014805645.1-5748_t	Event1886	WP_201393835.1	40.4	5e-52	Ktedonobacter sp. SOSP1-52	Bacteria;Chloroflexi;Ktedonobacteria;Ktedonobacterales;Ktedonobacteraceae;Ktedonobacter	NADP-dependent oxidoreductase [Ktedonobacter sp. SOSP1-52]_x0001_GHO71485.1 NADPH:quin
GCA_001661515.1-3770_t	Event10205	AUC62137.1	48.3	5.8e-15	Cyanobacterium sp. HL-69	Bacteria;Cyanobacteria;Oscillatoriophycideae;Chroococcales;Geminocystaceae;Cyanobacterium	hypothetical protein AA637_13715 [Cyanobacterium sp. HL-69]
GCA_009193405.1-1864_t	Event69	WP_066345715.1	45.7	7.3e-41	Geminocystis sp. NIES-3708	Bacteria;Cyanobacteria;Oscillatoriophycideae;Chroococcales;Chroococcaceae;Geminocystis	peroxiredoxin [Geminocystis sp. NIES-3708]_x0001_BAQ61436.1 alkyl hydroperoxide reduct
GCA_021052385.1-2958_t	Event6376	WP_015191258.1	43.2	5.3e-41	Gloeocapsa sp. PCC 7428	Bacteria;Cyanobacteria;Oscillatoriophycideae;Chroococcales;Chroococcaceae;Gloeocapsa	glutathione S-transferase [Gloeocapsa sp. PCC 7428]_x0001_AFZ33391.1 Glutathione S-tra
GCA_010015675.1-6573_t	Event1663	WP_015190650.1	40.9	9.6e-35	Gloeocapsa sp. PCC 7428	Bacteria;Cyanobacteria;Oscillatoriophycideae;Chroococcales;Chroococcaceae;Gloeocapsa	hypothetical protein [Gloeocapsa sp. PCC 7428]_x0001_AFZ32783.1 hypothetical protein G
GCA_000611715.1-2537_t	Event1663	WP_015190650.1	34.3	1.4e-23	Gloeocapsa sp. PCC 7428	Bacteria;Cyanobacteria;Oscillatoriophycideae;Chroococcales;Chroococcaceae;Gloeocapsa	hypothetical protein [Gloeocapsa sp. PCC 7428]_x0001_AFZ32783.1 hypothetical protein G
GCA_019775505.1-1283_t	Event3552	WP_015190650.1	39	8.8e-20	Gloeocapsa sp. PCC 7428	Bacteria;Cyanobacteria;Oscillatoriophycideae;Chroococcales;Chroococcaceae;Gloeocapsa	hypothetical protein [Gloeocapsa sp. PCC 7428]_x0001_AFZ32783.1 hypothetical protein G
GCA_000143565.1-12250_t	Event7831	WP_007304564.1	24.9	9.7e-38	Crocosphaera watsonii	Bacteria;Cyanobacteria;Oscillatoriophycideae;Chroococcales;Aphanothecaceae;Crocosphaera	tetratricopeptide repeat protein [Crocosphaera watsonii]_x0001_EAM51928.1 TPR repeat:T
GCA_017499595.2-13210_t	Event4206	WP_012596267.1	28.3	2.2e-80	Rippkaea orientalis	Bacteria;Cyanobacteria;Oscillatoriophycideae;Chroococcales;Aphanothecaceae;Rippkaea	type I polyketide synthase [Rippkaea orientalis]_x0001_ACK67005.1 Erythronolide syntha
GCA_900080155.1-4771_t	Event808	PSF37374.1	26.5	8.4e-154	Aphanothece hegewaldii CCALA 016	Bacteria;Cyanobacteria;Oscillatoriophycideae;Chroococcales;Aphanothecaceae;Aphanothece	non-ribosomal peptide synthetase [Aphanothece hegewaldii CCALA 016]
GCA_010015565.1-830_t	Event9207	PSF37374.1	29.7	2.3e-228	Aphanothece hegewaldii CCALA 016	Bacteria;Cyanobacteria;Oscillatoriophycideae;Chroococcales;Aphanothecaceae;Aphanothece	non-ribosomal peptide synthetase [Aphanothece hegewaldii CCALA 016]
GCA_019973155.2-2265_t	Event3896	GBF79737.1	42.1	2e-25	Aphanothece sacrum FPU1	Bacteria;Cyanobacteria;Oscillatoriophycideae;Chroococcales;Aphanothecaceae;Aphanothece	hypothetical protein AsFPU1_1136 [Aphanothece sacrum FPU1]_x0001_GBF85731.1 hypothetic
GCA_017139535.1-7420_t	Event11442	WP_216701549.1	37.5	7.8e-90	Gloeothece verrucosa	Bacteria;Cyanobacteria;Oscillatoriophycideae;Chroococcales;Aphanothecaceae;Gloeothece	hypothetical protein [Gloeothece verrucosa]
GCA_000708205.1-6317_t	Event3409	ADN15177.1	37.7	1.7e-18	Gloeothece verrucosa PCC 7822	Bacteria;Cyanobacteria;Oscillatoriophycideae;Chroococcales;Aphanothecaceae;Gloeothece	Peroxiredoxin [Gloeothece verrucosa PCC 7822]
GCA_000585565.1-6414_t	Event1182	WP_024970298.1	54	3.9e-194	Microcystis aeruginosa	Bacteria;Cyanobacteria;Oscillatoriophycideae;Chroococcales;Microcystaceae;Microcystis	alpha-amylase family glycosyl hydrolase [Microcystis aeruginosa]
GCA_020080175.1-2470_t	Event1182	WP_024970298.1	56.9	5.4e-204	Microcystis aeruginosa	Bacteria;Cyanobacteria;Oscillatoriophycideae;Chroococcales;Microcystaceae;Microcystis	alpha-amylase family glycosyl hydrolase [Microcystis aeruginosa]
GCA_023313575.1-1294_t	Event3687	WP_193979498.1	26	1.3e-47	Microcystis aeruginosa	Bacteria;Cyanobacteria;Oscillatoriophycideae;Chroococcales;Microcystaceae;Microcystis	caspase family protein [Microcystis aeruginosa]_x0001_MBE9246750.1 caspase family prot
GCA_001692895.1-1028_t	Event3687	WP_193979498.1	32.7	1.1e-83	Microcystis aeruginosa	Bacteria;Cyanobacteria;Oscillatoriophycideae;Chroococcales;Microcystaceae;Microcystis	caspase family protein [Microcystis aeruginosa]_x0001_MBE9246750.1 caspase family prot
GCA_010405405.1-4992_t	Event1182	WP_024970298.1	51.9	2.1e-176	Microcystis aeruginosa	Bacteria;Cyanobacteria;Oscillatoriophycideae;Chroococcales;Microcystaceae;Microcystis	alpha-amylase family glycosyl hydrolase [Microcystis aeruginosa]
GCA_022345685.1-2073_t	Event1182	WP_079208500.1	57.6	1.3e-210	Microcystis aeruginosa	Bacteria;Cyanobacteria;Oscillatoriophycideae;Chroococcales;Microcystaceae;Microcystis	alpha-amylase family glycosyl hydrolase [Microcystis aeruginosa]_x0001_OPF17375.1 alph
GCA_021030925.1-1752_t	Event4785	WP_193979498.1	25.7	2.7e-36	Microcystis aeruginosa	Bacteria;Cyanobacteria;Oscillatoriophycideae;Chroococcales;Microcystaceae;Microcystis	caspase family protein [Microcystis aeruginosa]_x0001_MBE9246750.1 caspase family prot
GCA_009192285.1-11541_t	Event3687	WP_193979498.1	28.1	1.1e-61	Microcystis aeruginosa	Bacteria;Cyanobacteria;Oscillatoriophycideae;Chroococcales;Microcystaceae;Microcystis	caspase family protein [Microcystis aeruginosa]_x0001_MBE9246750.1 caspase family prot
GCA_001692735.1-1319_t	Event1182	WP_024970298.1	54.1	4.5e-190	Microcystis aeruginosa	Bacteria;Cyanobacteria;Oscillatoriophycideae;Chroococcales;Microcystaceae;Microcystis	alpha-amylase family glycosyl hydrolase [Microcystis aeruginosa]
GCA_001692895.1-5044_t	Event1182	WP_079208500.1	53.7	1.3e-189	Microcystis aeruginosa	Bacteria;Cyanobacteria;Oscillatoriophycideae;Chroococcales;Microcystaceae;Microcystis	alpha-amylase family glycosyl hydrolase [Microcystis aeruginosa]_x0001_OPF17375.1 alph
GCA_010405425.1-7835_t	Event1182	WP_079208500.1	52.9	1.4e-183	Microcystis aeruginosa	Bacteria;Cyanobacteria;Oscillatoriophycideae;Chroococcales;Microcystaceae;Microcystis	alpha-amylase family glycosyl hydrolase [Microcystis aeruginosa]_x0001_OPF17375.1 alph
GCA_000611715.1-7384_t	Event1182	WP_024970298.1	50.5	6.1e-171	Microcystis aeruginosa	Bacteria;Cyanobacteria;Oscillatoriophycideae;Chroococcales;Microcystaceae;Microcystis	alpha-amylase family glycosyl hydrolase [Microcystis aeruginosa]
GCA_010015725.1-11261_t	Event1182	WP_079208500.1	51.9	7.8e-182	Microcystis aeruginosa	Bacteria;Cyanobacteria;Oscillatoriophycideae;Chroococcales;Microcystaceae;Microcystis	alpha-amylase family glycosyl hydrolase [Microcystis aeruginosa]_x0001_OPF17375.1 alph
GCA_010094035.1-9194_t	Event1182	WP_024970298.1	54.7	3.7e-192	Microcystis aeruginosa	Bacteria;Cyanobacteria;Oscillatoriophycideae;Chroococcales;Microcystaceae;Microcystis	alpha-amylase family glycosyl hydrolase [Microcystis aeruginosa]
GCA_007735645.1-7712_t	Event1182	WP_079208500.1	45.7	6.2e-147	Microcystis aeruginosa	Bacteria;Cyanobacteria;Oscillatoriophycideae;Chroococcales;Microcystaceae;Microcystis	alpha-amylase family glycosyl hydrolase [Microcystis aeruginosa]_x0001_OPF17375.1 alph
GCA_010015655.1-13748_t	Event1182	WP_024970298.1	52.6	3.3e-177	Microcystis aeruginosa	Bacteria;Cyanobacteria;Oscillatoriophycideae;Chroococcales;Microcystaceae;Microcystis	alpha-amylase family glycosyl hydrolase [Microcystis aeruginosa]
GCA_014905255.1-13448_t	Event3687	WP_193979498.1	29.1	3.3e-62	Microcystis aeruginosa	Bacteria;Cyanobacteria;Oscillatoriophycideae;Chroococcales;Microcystaceae;Microcystis	caspase family protein [Microcystis aeruginosa]_x0001_MBE9246750.1 caspase family prot
GCA_001007845.1-8133_t	Event1182	WP_024970298.1	53.3	1.2e-185	Microcystis aeruginosa	Bacteria;Cyanobacteria;Oscillatoriophycideae;Chroococcales;Microcystaceae;Microcystis	alpha-amylase family glycosyl hydrolase [Microcystis aeruginosa]
GCA_019022785.1-2801_t	Event1182	WP_024970298.1	53.9	9.4e-188	Microcystis aeruginosa	Bacteria;Cyanobacteria;Oscillatoriophycideae;Chroococcales;Microcystaceae;Microcystis	alpha-amylase family glycosyl hydrolase [Microcystis aeruginosa]
GCA_010356995.1-5828_t	Event1182	WP_024970298.1	50.5	3.5e-166	Microcystis aeruginosa	Bacteria;Cyanobacteria;Oscillatoriophycideae;Chroococcales;Microcystaceae;Microcystis	alpha-amylase family glycosyl hydrolase [Microcystis aeruginosa]
GCA_007735645.1-5089_t	Event1182	WP_024970298.1	46.2	1.5e-156	Microcystis aeruginosa	Bacteria;Cyanobacteria;Oscillatoriophycideae;Chroococcales;Microcystaceae;Microcystis	alpha-amylase family glycosyl hydrolase [Microcystis aeruginosa]
GCA_010093925.1-15148_t	Event1182	WP_079208500.1	53.2	1.7e-184	Microcystis aeruginosa	Bacteria;Cyanobacteria;Oscillatoriophycideae;Chroococcales;Microcystaceae;Microcystis	alpha-amylase family glycosyl hydrolase [Microcystis aeruginosa]_x0001_OPF17375.1 alph
GCA_000151295.1-9288_t	Event3451	WP_159253867.1	35.7	2.5e-78	Microcystis aeruginosa	Bacteria;Cyanobacteria;Oscillatoriophycideae;Chroococcales;Microcystaceae;Microcystis	glycoside hydrolase family 15 protein [Microcystis aeruginosa]_x0001_GCL55931.1 putati
GCA_022496965.1-8626_t	Event3687	WP_193979498.1	24	2e-35	Microcystis aeruginosa	Bacteria;Cyanobacteria;Oscillatoriophycideae;Chroococcales;Microcystaceae;Microcystis	caspase family protein [Microcystis aeruginosa]_x0001_MBE9246750.1 caspase family prot
GCA_000835555.1-7478_t	Event1182	WP_024970298.1	53.8	1.6e-192	Microcystis aeruginosa	Bacteria;Cyanobacteria;Oscillatoriophycideae;Chroococcales;Microcystaceae;Microcystis	alpha-amylase family glycosyl hydrolase [Microcystis aeruginosa]
GCA_020744415.1-12973_t	Event1182	WP_024970298.1	53.5	4.2e-188	Microcystis aeruginosa	Bacteria;Cyanobacteria;Oscillatoriophycideae;Chroococcales;Microcystaceae;Microcystis	alpha-amylase family glycosyl hydrolase [Microcystis aeruginosa]
GCA_010015805.1-7502_t	Event1182	WP_024970298.1	49.3	9.3e-161	Microcystis aeruginosa	Bacteria;Cyanobacteria;Oscillatoriophycideae;Chroococcales;Microcystaceae;Microcystis	alpha-amylase family glycosyl hydrolase [Microcystis aeruginosa]
GCA_020726505.1-18595_t	Event3687	WP_193979498.1	31.2	2e-79	Microcystis aeruginosa	Bacteria;Cyanobacteria;Oscillatoriophycideae;Chroococcales;Microcystaceae;Microcystis	caspase family protein [Microcystis aeruginosa]_x0001_MBE9246750.1 caspase family prot
GCA_010405375.1-9166_t	Event1182	WP_079208500.1	51.9	1.7e-130	Microcystis aeruginosa	Bacteria;Cyanobacteria;Oscillatoriophycideae;Chroococcales;Microcystaceae;Microcystis	alpha-amylase family glycosyl hydrolase [Microcystis aeruginosa]_x0001_OPF17375.1 alph
GCA_000151295.1-12368_t	Event3451	WP_159253867.1	36.5	7.9e-80	Microcystis aeruginosa	Bacteria;Cyanobacteria;Oscillatoriophycideae;Chroococcales;Microcystaceae;Microcystis	glycoside hydrolase family 15 protein [Microcystis aeruginosa]_x0001_GCL55931.1 putati
GCA_008728235.1-2246_t	Event5700	TRU48864.1	43.8	1.4e-157	Microcystis aeruginosa Ma_QC_Ch_20071001_S25D	Bacteria;Cyanobacteria;Oscillatoriophycideae;Chroococcales;Microcystaceae;Microcystis	S9 family peptidase [Microcystis aeruginosa Ma_QC_Ch_20071001_S25D]_x0001_TRU53714.1 S
GCA_003568695.1-553_t	Event1922	TRU48864.1	38.9	3.2e-119	Microcystis aeruginosa Ma_QC_Ch_20071001_S25D	Bacteria;Cyanobacteria;Oscillatoriophycideae;Chroococcales;Microcystaceae;Microcystis	S9 family peptidase [Microcystis aeruginosa Ma_QC_Ch_20071001_S25D]_x0001_TRU53714.1 S
GCA_016628075.1-11858_t	Event1493	AKE63619.1	26.1	1e-18	Microcystis aeruginosa NIES-2549	Bacteria;Cyanobacteria;Oscillatoriophycideae;Chroococcales;Microcystaceae;Microcystis	Glycosyl transferase, family 8 [Microcystis aeruginosa NIES-2549]_x0001_AOC52011.1 Gly
GCA_004354395.1-189_t	Event1493	AKE63619.1	26.5	8.6e-13	Microcystis aeruginosa NIES-2549	Bacteria;Cyanobacteria;Oscillatoriophycideae;Chroococcales;Microcystaceae;Microcystis	Glycosyl transferase, family 8 [Microcystis aeruginosa NIES-2549]_x0001_AOC52011.1 Gly
GCA_001910725.1-396_t	Event1493	AKE63619.1	23.6	1.6e-15	Microcystis aeruginosa NIES-2549	Bacteria;Cyanobacteria;Oscillatoriophycideae;Chroococcales;Microcystaceae;Microcystis	Glycosyl transferase, family 8 [Microcystis aeruginosa NIES-2549]_x0001_AOC52011.1 Gly
GCA_022701445.1-9496_t	Event9290	BAG02575.1	38.2	7.2e-17	Microcystis aeruginosa NIES-843	Bacteria;Cyanobacteria;Oscillatoriophycideae;Chroococcales;Microcystaceae;Microcystis	short-chain dehydrogenase/reductase [Microcystis aeruginosa NIES-843]_x0001_BBH37921.1
GCA_017654735.1-2399_t	Event1167	ODV40221.1	48.2	1.6e-41	Microcystis aeruginosa NIES-98	Bacteria;Cyanobacteria;Oscillatoriophycideae;Chroococcales;Microcystaceae;Microcystis	O-acetylhomoserine sulfhydrylase [Microcystis aeruginosa NIES-98]_x0001_CCI24869.1 O-a
GCA_017654775.1-1660_t	Event1167	ODV40221.1	51.3	1e-43	Microcystis aeruginosa NIES-98	Bacteria;Cyanobacteria;Oscillatoriophycideae;Chroococcales;Microcystaceae;Microcystis	O-acetylhomoserine sulfhydrylase [Microcystis aeruginosa NIES-98]_x0001_CCI24869.1 O-a
GCA_001599935.1-718_t	Event1167	TRV44581.1	65	6e-157	Microcystis panniformis Mp_MB_F_20080800_S26D	Bacteria;Cyanobacteria;Oscillatoriophycideae;Chroococcales;Microcystaceae;Microcystis	O-acetylhomoserine aminocarboxypropyltransferase/cysteine synthase [Microcystis
GCA_019775505.1-2726_t	Event1167	TRV44581.1	50.2	4.5e-112	Microcystis panniformis Mp_MB_F_20080800_S26D	Bacteria;Cyanobacteria;Oscillatoriophycideae;Chroococcales;Microcystaceae;Microcystis	O-acetylhomoserine aminocarboxypropyltransferase/cysteine synthase [Microcystis
GCA_003705305.2-698_t	Event6351	WP_041226115.1	24.6	5.2e-32	Crinalium epipsammum	Bacteria;Cyanobacteria;Oscillatoriophycideae;Oscillatoriales;Gomontiellaceae;Crinalium	ribonuclease R [Crinalium epipsammum]
GCA_902006505.2-12157_t	Event8657	WP_226586942.1	24.5	2.4e-09	Microseira wollei	Bacteria;Cyanobacteria;Oscillatoriophycideae;Oscillatoriales;Oscillatoriales incertae sedis;Microseira	cysteine protease [Microseira wollei]_x0001_GET40816.1 hypothetical protein MiSe_56280
GCA_001600875.1-1209_t	Event1137	WP_190668048.1	23.4	3.8e-74	Coleofasciculus sp. FACHB-501	Bacteria;Cyanobacteria;Oscillatoriophycideae;Oscillatoriales;Coleofasciculaceae;Coleofasciculus	hybrid sensor histidine kinase/response regulator [Coleofasciculus sp. FACHB-501
GCA_001661515.1-321_t	Event10459	WP_242033890.1	26.4	9.8e-13	Coleofasciculus sp. FACHB-542	Bacteria;Cyanobacteria;Oscillatoriophycideae;Oscillatoriales;Coleofasciculaceae;Coleofasciculus	SGNH/GDSL hydrolase family protein [Coleofasciculus sp. FACHB-542]
GCA_021527695.1-623_t	Event5543	WP_199300430.1	32.3	1.8e-15	Coleofasciculus sp. FACHB-SPT9	Bacteria;Cyanobacteria;Oscillatoriophycideae;Oscillatoriales;Coleofasciculaceae;Coleofasciculus	class I SAM-dependent methyltransferase [Coleofasciculus sp. FACHB-SPT9]
GCA_002917775.1-499_t	Event2316	WP_242037573.1	26.1	4.2e-15	Coleofasciculus sp. FACHB-SPT9	Bacteria;Cyanobacteria;Oscillatoriophycideae;Oscillatoriales;Coleofasciculaceae;Coleofasciculus	SGNH/GDSL hydrolase family protein [Coleofasciculus sp. FACHB-SPT9]
GCA_010093625.1-1881_t	Event1199	WP_242031303.1	42	1.3e-74	Coleofasciculus sp. FACHB-T130	Bacteria;Cyanobacteria;Oscillatoriophycideae;Oscillatoriales;Coleofasciculaceae;Coleofasciculus	major royal jelly family protein [Coleofasciculus sp. FACHB-T130]
GCA_016584495.1-4791_t	Event7325	WP_190433937.1	26.8	1.1e-17	unclassified Coleofasciculus	Bacteria;Cyanobacteria;Oscillatoriophycideae;Oscillatoriales;Coleofasciculaceae;Coleofasciculus	MULTISPECIES: ATP-grasp domain-containing protein [unclassified Coleofasciculus]
GCA_017357885.1-6938_t	Event11405	WP_094672266.1	50	1.9e-56	Hydrocoleum sp. CS-953	Bacteria;Cyanobacteria;Oscillatoriophycideae;Oscillatoriales;Microcoleaceae;Hydrocoleum	GTP cyclohydrolase I FolE [Hydrocoleum sp. CS-953]_x0001_OZH54985.1 hypothetical prote
GCA_003144295.1-7237_t	Event5562	WP_254014650.1	32.1	3.8e-17	Symplocastrum sp. BBK-W-15	Bacteria;Cyanobacteria;Oscillatoriophycideae;Oscillatoriales;Microcoleaceae;Symplocastrum	methylated-DNA--[protein]-cysteine S-methyltransferase, partial [Symplocastrum s
GCA_020716725.1-8706_t	Event3367	WP_236506735.1	44.5	9.4e-202	Tychonema sp. BBK16	Bacteria;Cyanobacteria;Oscillatoriophycideae;Oscillatoriales;Microcoleaceae;Tychonema	isoleucine--tRNA ligase, partial [Tychonema sp. BBK16]_x0001_MCF6374334.1 isoleucine--
GCA_001661515.1-5123_t	Event3367	WP_236506735.1	43.9	1.4e-212	Tychonema sp. BBK16	Bacteria;Cyanobacteria;Oscillatoriophycideae;Oscillatoriales;Microcoleaceae;Tychonema	isoleucine--tRNA ligase, partial [Tychonema sp. BBK16]_x0001_MCF6374334.1 isoleucine--
GCA_003707255.1-1645_t	Event7887	WP_194065498.1	41.2	1.6e-21	Tychonema sp. LEGE 07203	Bacteria;Cyanobacteria;Oscillatoriophycideae;Oscillatoriales;Microcoleaceae;Tychonema	glutathione S-transferase N-terminal domain-containing protein [Tychonema sp. LE
GCA_013426205.1-4578_t	Event8142	WP_202219211.1	31.6	7.7e-59	Okeania sp. KiyG1	Bacteria;Cyanobacteria;Oscillatoriophycideae;Oscillatoriales;Oscillatoriaceae;Okeania	hypothetical protein [Okeania sp. KiyG1]_x0001_GFZ99428.1 hypothetical protein CYANOKi
GCA_009828645.1-9151_t	Event9604	WP_202219211.1	33.9	1.2e-85	Okeania sp. KiyG1	Bacteria;Cyanobacteria;Oscillatoriophycideae;Oscillatoriales;Oscillatoriaceae;Okeania	hypothetical protein [Okeania sp. KiyG1]_x0001_GFZ99428.1 hypothetical protein CYANOKi
GCA_000264995.1-5143_t	Event3349	WP_235760449.1	27.5	4.9e-45	Planktothrix agardhii	Bacteria;Cyanobacteria;Oscillatoriophycideae;Oscillatoriales;Microcoleaceae;Planktothrix	FAD-dependent oxidoreductase [Planktothrix agardhii]_x0001_MCF3646574.1 FAD-dependent
GCA_011074865.2-2267_t	Event3119	WP_235766426.1	62.5	9e-80	Planktothrix agardhii	Bacteria;Cyanobacteria;Oscillatoriophycideae;Oscillatoriales;Microcoleaceae;Planktothrix	type 1 glutamine amidotransferase domain-containing protein [Planktothrix agardh
GCA_015499995.1-19973_t	Event6324	BBD55944.1	29.8	3.9e-08	Planktothrix agardhii NIES-204	Bacteria;Cyanobacteria;Oscillatoriophycideae;Oscillatoriales;Microcoleaceae;Planktothrix	hypothetical protein NIES204_32630 [Planktothrix agardhii NIES-204]
GCA_020726505.1-21330_t	Event2491	WP_009783684.1	39.4	2.6e-11	Lyngbya sp. PCC 8106	Bacteria;Cyanobacteria;Oscillatoriophycideae;Oscillatoriales;Oscillatoriaceae;Lyngbya	hypothetical protein [Lyngbya sp. PCC 8106]_x0001_EAW37811.1 hypothetical protein L810
GCA_001007845.1-3029_t	Event9997	WP_070391629.1	28.3	1.8e-13	Moorena producens	Bacteria;Cyanobacteria;Oscillatoriophycideae;Oscillatoriales;Oscillatoriaceae;Moorena	class I SAM-dependent methyltransferase [Moorena producens]_x0001_AOW99136.1 methyltra
GCA_020716725.1-11166_t	Event2642	EGJ30865.1	36.2	5.2e-06	Moorena producens 3L	Bacteria;Cyanobacteria;Oscillatoriophycideae;Oscillatoriales;Oscillatoriaceae;Moorena	transposase, IS605 OrfB family, central region [Moorena producens 3L]_x0001_NEP35947.1
GCA_900102585.1-4566_t	Event7407	EGJ28684.1	24.3	2.3e-07	Moorena producens 3L	Bacteria;Cyanobacteria;Oscillatoriophycideae;Oscillatoriales;Oscillatoriaceae;Moorena	phospholipase/lecithinase/hemolysin [Moorena producens 3L]
GCA_918026815.1-6436_t	Event1689	WP_190776947.1	30.8	2.4e-51	Microcoleus sp. FACHB-1	Bacteria;Cyanobacteria;Oscillatoriophycideae;Oscillatoriales;Microcoleaceae;Microcoleus	carotenoid oxygenase family protein [Microcoleus sp. FACHB-1]_x0001_MBD2126300.1 carot
GCA_000827325.1-15011_t	Event1689	WP_190776947.1	30	2.2e-52	Microcoleus sp. FACHB-1	Bacteria;Cyanobacteria;Oscillatoriophycideae;Oscillatoriales;Microcoleaceae;Microcoleus	carotenoid oxygenase family protein [Microcoleus sp. FACHB-1]_x0001_MBD2126300.1 carot
GCA_021307315.1-15150_t	Event1689	WP_190776947.1	30.1	1e-49	Microcoleus sp. FACHB-1	Bacteria;Cyanobacteria;Oscillatoriophycideae;Oscillatoriales;Microcoleaceae;Microcoleus	carotenoid oxygenase family protein [Microcoleus sp. FACHB-1]_x0001_MBD2126300.1 carot
GCA_010093925.1-9675_t	Event1689	WP_190776947.1	30.9	8.2e-52	Microcoleus sp. FACHB-1	Bacteria;Cyanobacteria;Oscillatoriophycideae;Oscillatoriales;Microcoleaceae;Microcoleus	carotenoid oxygenase family protein [Microcoleus sp. FACHB-1]_x0001_MBD2126300.1 carot
GCA_011426275.1-480_t	Event1689	WP_190776947.1	27.9	4e-46	Microcoleus sp. FACHB-1	Bacteria;Cyanobacteria;Oscillatoriophycideae;Oscillatoriales;Microcoleaceae;Microcoleus	carotenoid oxygenase family protein [Microcoleus sp. FACHB-1]_x0001_MBD2126300.1 carot
GCA_020809705.1-13780_t	Event1689	WP_190776947.1	29.2	7.1e-51	Microcoleus sp. FACHB-1	Bacteria;Cyanobacteria;Oscillatoriophycideae;Oscillatoriales;Microcoleaceae;Microcoleus	carotenoid oxygenase family protein [Microcoleus sp. FACHB-1]_x0001_MBD2126300.1 carot
GCA_002917775.1-6676_t	Event132	WP_190669748.1	57.7	4.4e-23	Microcoleus sp. FACHB-672	Bacteria;Cyanobacteria;Oscillatoriophycideae;Oscillatoriales;Microcoleaceae;Microcoleus	DUF427 domain-containing protein [Microcoleus sp. FACHB-672]_x0001_MBD2042097.1 DUF427
GCA_003521295.1-4865_t	Event9236	WP_190669700.1	49.3	1.4e-74	Microcoleus sp. FACHB-672	Bacteria;Cyanobacteria;Oscillatoriophycideae;Oscillatoriales;Microcoleaceae;Microcoleus	glycosyltransferase family 2 protein [Microcoleus sp. FACHB-672]_x0001_MBD2042068.1 gl
GCA_004919795.1-2444_t	Event8805	WP_190670004.1	32.2	4.7e-10	Microcoleus sp. FACHB-672	Bacteria;Cyanobacteria;Oscillatoriophycideae;Oscillatoriales;Microcoleaceae;Microcoleus	phosphoribosylanthranilate isomerase [Microcoleus sp. FACHB-672]_x0001_MBD2042177.1 ph
GCA_000143565.1-1484_t	Event986	WP_190485840.1	37.7	1.1e-39	Microcoleus sp. FACHB-831	Bacteria;Cyanobacteria;Oscillatoriophycideae;Oscillatoriales;Microcoleaceae;Microcoleus	C1 family peptidase [Microcoleus sp. FACHB-831]_x0001_MBD1920380.1 C1 family peptidase
GCA_018257865.1-3111_t	Event986	WP_190485840.1	29.4	2.5e-25	Microcoleus sp. FACHB-831	Bacteria;Cyanobacteria;Oscillatoriophycideae;Oscillatoriales;Microcoleaceae;Microcoleus	C1 family peptidase [Microcoleus sp. FACHB-831]_x0001_MBD1920380.1 C1 family peptidase
GCA_002786045.1-9011_t	Event8546	WP_190485840.1	26.1	5.8e-12	Microcoleus sp. FACHB-831	Bacteria;Cyanobacteria;Oscillatoriophycideae;Oscillatoriales;Microcoleaceae;Microcoleus	C1 family peptidase [Microcoleus sp. FACHB-831]_x0001_MBD1920380.1 C1 family peptidase
GCA_023065455.1-8398_t	Event986	WP_190485840.1	26.1	2.6e-17	Microcoleus sp. FACHB-831	Bacteria;Cyanobacteria;Oscillatoriophycideae;Oscillatoriales;Microcoleaceae;Microcoleus	C1 family peptidase [Microcoleus sp. FACHB-831]_x0001_MBD1920380.1 C1 family peptidase
GCA_021432635.1-5513_t	Event986	WP_190485840.1	48.9	4e-66	Microcoleus sp. FACHB-831	Bacteria;Cyanobacteria;Oscillatoriophycideae;Oscillatoriales;Microcoleaceae;Microcoleus	C1 family peptidase [Microcoleus sp. FACHB-831]_x0001_MBD1920380.1 C1 family peptidase
GCA_002778215.1-691_t	Event626	WP_192219652.1	44.4	2.4e-67	Microcoleus sp. FACHB-SPT15	Bacteria;Cyanobacteria;Oscillatoriophycideae;Oscillatoriales;Microcoleaceae;Microcoleus	allantoinase PuuE [Microcoleus sp. FACHB-SPT15]_x0001_MBD1806909.1 allantoinase PuuE [
GCA_022813625.1-647_t	Event626	WP_192219652.1	45.2	4.6e-66	Microcoleus sp. FACHB-SPT15	Bacteria;Cyanobacteria;Oscillatoriophycideae;Oscillatoriales;Microcoleaceae;Microcoleus	allantoinase PuuE [Microcoleus sp. FACHB-SPT15]_x0001_MBD1806909.1 allantoinase PuuE [
GCA_020086995.1-119_t	Event626	WP_192219652.1	45.2	4.6e-66	Microcoleus sp. FACHB-SPT15	Bacteria;Cyanobacteria;Oscillatoriophycideae;Oscillatoriales;Microcoleaceae;Microcoleus	allantoinase PuuE [Microcoleus sp. FACHB-SPT15]_x0001_MBD1806909.1 allantoinase PuuE [
GCA_000504385.2-2679_t	Event1004	WP_190448646.1	61.1	3.4e-120	Phormidium sp. FACHB-592	Bacteria;Cyanobacteria;Oscillatoriophycideae;Oscillatoriales;Oscillatoriaceae;Phormidium	formamidase [Phormidium sp. FACHB-592]_x0001_MBD2074403.1 formamidase [Phormidium sp.
GCA_004303015.1-7361_t	Event5207	TAN99698.1	54.1	4.5e-15	Phormidium sp. SL48-SHIP	Bacteria;Cyanobacteria;Oscillatoriophycideae;Oscillatoriales;Oscillatoriaceae;Phormidium	RNA-binding protein [Phormidium sp. SL48-SHIP]
GCA_023627935.1-8487_t	Event1249	WP_191133454.1	62.7	4.4e-85	Phormidium tenue	Bacteria;Cyanobacteria;Oscillatoriophycideae;Oscillatoriales;Oscillatoriaceae;Phormidium	alpha/beta hydrolase [Phormidium tenue]_x0001_MBD3887264.1 alpha/beta hydrolase [Phorm
GCA_003788595.2-23620_t	Event3880	WP_199312017.1	25.9	6.8e-21	Phormidium tenue	Bacteria;Cyanobacteria;Oscillatoriophycideae;Oscillatoriales;Oscillatoriaceae;Phormidium	serpin family protein [Phormidium tenue]
GCA_003568695.1-2988_t	Event6236	WP_015149962.1	30.1	2e-09	Oscillatoria acuminata	Bacteria;Cyanobacteria;Oscillatoriophycideae;Oscillatoriales;Oscillatoriaceae;Oscillatoria	choice-of-anchor L domain-containing protein [Oscillatoria acuminata]_x0001_AFY83335.1
GCA_008728235.1-7862_t	Event4951	WP_254567980.1	44	1.1e-122	Oscillatoria sp. HE19RPO	Bacteria;Cyanobacteria;Oscillatoriophycideae;Oscillatoriales;Oscillatoriaceae;Oscillatoria	ABC-ATPase domain-containing protein [Oscillatoria sp. HE19RPO]
GCA_001661515.1-572_t	Event5434	WP_254567980.1	37.3	1.1e-97	Oscillatoria sp. HE19RPO	Bacteria;Cyanobacteria;Oscillatoriophycideae;Oscillatoriales;Oscillatoriaceae;Oscillatoria	ABC-ATPase domain-containing protein [Oscillatoria sp. HE19RPO]
GCA_000151295.1-17149_t	Event5539	WP_254564524.1	45.5	2.1e-203	Oscillatoria sp. HE19RPO	Bacteria;Cyanobacteria;Oscillatoriophycideae;Oscillatoriales;Oscillatoriaceae;Oscillatoria	leucine--tRNA ligase [Oscillatoria sp. HE19RPO]
GCA_003086255.1-292_t	Event5539	WP_254564524.1	42.9	1.6e-201	Oscillatoria sp. HE19RPO	Bacteria;Cyanobacteria;Oscillatoriophycideae;Oscillatoriales;Oscillatoriaceae;Oscillatoria	leucine--tRNA ligase [Oscillatoria sp. HE19RPO]
GCA_003706805.2-3731_t	Event11339	WP_254568063.1	40.6	1.1e-43	Oscillatoria sp. HE19RPO	Bacteria;Cyanobacteria;Oscillatoriophycideae;Oscillatoriales;Oscillatoriaceae;Oscillatoria	ribokinase [Oscillatoria sp. HE19RPO]
GCA_004786065.1-6734_t	Event3578	WP_254567980.1	41.6	1.2e-107	Oscillatoria sp. HE19RPO	Bacteria;Cyanobacteria;Oscillatoriophycideae;Oscillatoriales;Oscillatoriaceae;Oscillatoria	ABC-ATPase domain-containing protein [Oscillatoria sp. HE19RPO]
GCA_014493585.1-1238_t	Event1485	WP_017715862.1	31.6	5.1e-40	Oscillatoria sp. PCC 10802	Bacteria;Cyanobacteria;Oscillatoriophycideae;Oscillatoriales;Oscillatoriaceae;Oscillatoria	bifunctional folylpolyglutamate synthase/dihydrofolate synthase [Oscillatoria sp
GCA_001630335.1-8109_t	Event476	WP_232706034.1	45.4	1.4e-54	Epilithonimonas sp. JDS	Bacteria;Bacteroidetes;Flavobacteriia;Flavobacteriales;Weeksellaceae;Chryseobacterium;Epilithonimonas	aromatic alcohol reductase [Epilithonimonas sp. JDS]_x0001_MCD9855541.1 aromatic alcoh
GCA_013433165.1-2927_t	Event476	WP_232706034.1	50.2	1.9e-85	Epilithonimonas sp. JDS	Bacteria;Bacteroidetes;Flavobacteriia;Flavobacteriales;Weeksellaceae;Chryseobacterium;Epilithonimonas	aromatic alcohol reductase [Epilithonimonas sp. JDS]_x0001_MCD9855541.1 aromatic alcoh
GCA_000697705.1-554_t	Event476	WP_232706034.1	50.5	8.7e-86	Epilithonimonas sp. JDS	Bacteria;Bacteroidetes;Flavobacteriia;Flavobacteriales;Weeksellaceae;Chryseobacterium;Epilithonimonas	aromatic alcohol reductase [Epilithonimonas sp. JDS]_x0001_MCD9855541.1 aromatic alcoh
GCA_900092665.1-11614_t	Event476	WP_232706034.1	45.9	1.5e-66	Epilithonimonas sp. JDS	Bacteria;Bacteroidetes;Flavobacteriia;Flavobacteriales;Weeksellaceae;Chryseobacterium;Epilithonimonas	aromatic alcohol reductase [Epilithonimonas sp. JDS]_x0001_MCD9855541.1 aromatic alcoh
GCA_014898675.1-8067_t	Event476	WP_232706034.1	51.8	1.8e-83	Epilithonimonas sp. JDS	Bacteria;Bacteroidetes;Flavobacteriia;Flavobacteriales;Weeksellaceae;Chryseobacterium;Epilithonimonas	aromatic alcohol reductase [Epilithonimonas sp. JDS]_x0001_MCD9855541.1 aromatic alcoh
GCA_000827315.1-5199_t	Event476	WP_232706034.1	54.2	6.6e-94	Epilithonimonas sp. JDS	Bacteria;Bacteroidetes;Flavobacteriia;Flavobacteriales;Weeksellaceae;Chryseobacterium;Epilithonimonas	aromatic alcohol reductase [Epilithonimonas sp. JDS]_x0001_MCD9855541.1 aromatic alcoh
GCA_018221655.1-3005_t	Event476	WP_232706034.1	52.9	1.5e-85	Epilithonimonas sp. JDS	Bacteria;Bacteroidetes;Flavobacteriia;Flavobacteriales;Weeksellaceae;Chryseobacterium;Epilithonimonas	aromatic alcohol reductase [Epilithonimonas sp. JDS]_x0001_MCD9855541.1 aromatic alcoh
GCA_013435955.1-12980_t	Event476	WP_232706034.1	49.8	3.8e-81	Epilithonimonas sp. JDS	Bacteria;Bacteroidetes;Flavobacteriia;Flavobacteriales;Weeksellaceae;Chryseobacterium;Epilithonimonas	aromatic alcohol reductase [Epilithonimonas sp. JDS]_x0001_MCD9855541.1 aromatic alcoh
GCA_000697665.1-5405_t	Event476	WP_232706034.1	43.9	7.2e-70	Epilithonimonas sp. JDS	Bacteria;Bacteroidetes;Flavobacteriia;Flavobacteriales;Weeksellaceae;Chryseobacterium;Epilithonimonas	aromatic alcohol reductase [Epilithonimonas sp. JDS]_x0001_MCD9855541.1 aromatic alcoh
GCA_001630335.1-8107_t	Event476	WP_232706034.1	39.7	8.7e-50	Epilithonimonas sp. JDS	Bacteria;Bacteroidetes;Flavobacteriia;Flavobacteriales;Weeksellaceae;Chryseobacterium;Epilithonimonas	aromatic alcohol reductase [Epilithonimonas sp. JDS]_x0001_MCD9855541.1 aromatic alcoh
GCA_000827205.1-4965_t	Event476	WP_232706034.1	51.7	8.5e-81	Epilithonimonas sp. JDS	Bacteria;Bacteroidetes;Flavobacteriia;Flavobacteriales;Weeksellaceae;Chryseobacterium;Epilithonimonas	aromatic alcohol reductase [Epilithonimonas sp. JDS]_x0001_MCD9855541.1 aromatic alcoh
GCA_011426275.1-5005_t	Event91	WP_232705498.1	47.9	8.2e-54	Epilithonimonas sp. JDS	Bacteria;Bacteroidetes;Flavobacteriia;Flavobacteriales;Weeksellaceae;Chryseobacterium;Epilithonimonas	aldehyde reductase [Epilithonimonas sp. JDS]_x0001_MCD9855010.1 aldehyde reductase [Ep
GCA_014898675.1-13748_t	Event476	WP_232706034.1	45.3	5.3e-73	Epilithonimonas sp. JDS	Bacteria;Bacteroidetes;Flavobacteriia;Flavobacteriales;Weeksellaceae;Chryseobacterium;Epilithonimonas	aromatic alcohol reductase [Epilithonimonas sp. JDS]_x0001_MCD9855541.1 aromatic alcoh
GCA_003707255.1-3851_t	Event5741	WP_224136558.1	41.5	1.2e-88	Candidatus Kaistella beijingensis	Bacteria;Bacteroidetes;Flavobacteriia;Flavobacteriales;Weeksellaceae;Chryseobacterium;Kaistella	aldehyde dehydrogenase [Candidatus Kaistella beijingensis]_x0001_UBB90479.1 aldehyde d
GCA_017161175.1-391_t	Event5741	WP_224136558.1	40.2	4.6e-91	Candidatus Kaistella beijingensis	Bacteria;Bacteroidetes;Flavobacteriia;Flavobacteriales;Weeksellaceae;Chryseobacterium;Kaistella	aldehyde dehydrogenase [Candidatus Kaistella beijingensis]_x0001_UBB90479.1 aldehyde d
GCA_003706315.2-1537_t	Event5741	WP_224136558.1	39.1	1.3e-86	Candidatus Kaistella beijingensis	Bacteria;Bacteroidetes;Flavobacteriia;Flavobacteriales;Weeksellaceae;Chryseobacterium;Kaistella	aldehyde dehydrogenase [Candidatus Kaistella beijingensis]_x0001_UBB90479.1 aldehyde d
GCA_003054405.1-3714_t	Event5741	WP_224136558.1	40.7	1.4e-88	Candidatus Kaistella beijingensis	Bacteria;Bacteroidetes;Flavobacteriia;Flavobacteriales;Weeksellaceae;Chryseobacterium;Kaistella	aldehyde dehydrogenase [Candidatus Kaistella beijingensis]_x0001_UBB90479.1 aldehyde d
GCA_000507465.3-3886_t	Event9379	WP_235142611.1	27.8	1.3e-15	Kaistella sp. 97-N-M2	Bacteria;Bacteroidetes;Flavobacteriia;Flavobacteriales;Weeksellaceae;Chryseobacterium;Kaistella	DsbA family oxidoreductase [Kaistella sp. 97-N-M2]_x0001_UJF30149.1 DsbA family oxidor
GCA_009805495.1-15779_t	Event7841	WP_226064627.1	33.1	4.3e-21	Kaistella sp. GW4-15	Bacteria;Bacteroidetes;Flavobacteriia;Flavobacteriales;Weeksellaceae;Chryseobacterium;Kaistella	SDR family oxidoreductase [Kaistella sp. GW4-15]
GCA_001600455.1-12244_t	Event7841	WP_226064627.1	31.2	1.6e-22	Kaistella sp. GW4-15	Bacteria;Bacteroidetes;Flavobacteriia;Flavobacteriales;Weeksellaceae;Chryseobacterium;Kaistella	SDR family oxidoreductase [Kaistella sp. GW4-15]
GCA_013435955.1-8924_t	Event7841	WP_226064627.1	30	2.8e-17	Kaistella sp. GW4-15	Bacteria;Bacteroidetes;Flavobacteriia;Flavobacteriales;Weeksellaceae;Chryseobacterium;Kaistella	SDR family oxidoreductase [Kaistella sp. GW4-15]
GCA_002270565.1-2361_t	Event7841	WP_226064627.1	32.3	9.9e-24	Kaistella sp. GW4-15	Bacteria;Bacteroidetes;Flavobacteriia;Flavobacteriales;Weeksellaceae;Chryseobacterium;Kaistella	SDR family oxidoreductase [Kaistella sp. GW4-15]
GCA_013435955.1-15302_t	Event7841	WP_226064627.1	32.1	4.9e-23	Kaistella sp. GW4-15	Bacteria;Bacteroidetes;Flavobacteriia;Flavobacteriales;Weeksellaceae;Chryseobacterium;Kaistella	SDR family oxidoreductase [Kaistella sp. GW4-15]
GCA_004000165.1-2964_t	Event2848	WP_123841191.1	30.6	2.3e-11	Chryseobacterium arthrosphaerae	Bacteria;Bacteroidetes;Flavobacteriia;Flavobacteriales;Weeksellaceae;Chryseobacterium;Chryseobacterium	GNAT family N-acetyltransferase [Chryseobacterium arthrosphaerae]_x0001_AYZ10592.1 GNA
GCA_003369635.1-9079_t	Event9454	WP_106917836.1	27.6	2.5e-06	Chryseobacterium aurantiacum	Bacteria;Bacteroidetes;Flavobacteriia;Flavobacteriales;Weeksellaceae;Chryseobacterium;Chryseobacterium	GNAT family N-acetyltransferase [Chryseobacterium aurantiacum]
GCA_004124915.1-4066_t	Event2638	WP_185245559.1	36.5	4.8e-91	Chryseobacterium bernardetii	Bacteria;Bacteroidetes;Flavobacteriia;Flavobacteriales;Weeksellaceae;Chryseobacterium;Chryseobacterium	hypothetical protein [Chryseobacterium bernardetii]
GCA_002441625.1-5236_t	Event4880	WP_168239384.1	28.3	1.6e-11	Chryseobacterium gallinarum	Bacteria;Bacteroidetes;Flavobacteriia;Flavobacteriales;Weeksellaceae;Chryseobacterium;Chryseobacterium	M12 family metallopeptidase [Chryseobacterium gallinarum]_x0001_QIY92444.1 peptidase M
GCA_001599975.1-7919_t	Event5889	WP_213277268.1	27.9	2.1e-19	Chryseobacterium indologenes	Bacteria;Bacteroidetes;Flavobacteriia;Flavobacteriales;Weeksellaceae;Chryseobacterium;Chryseobacterium	phosphatidylinositol-specific phospholipase C [Chryseobacterium indologenes]
GCA_015501065.1-8192_t	Event3579	WP_052003746.1	25.6	2.6e-15	Chryseobacterium indologenes	Bacteria;Bacteroidetes;Flavobacteriia;Flavobacteriales;Weeksellaceae;Chryseobacterium;Chryseobacterium	hypothetical protein [Chryseobacterium indologenes]_x0001_GAE65036.1 putative O-methyl
GCA_000150735.2-2734_t	Event9187	WP_145953327.1	28.5	1.1e-18	Chryseobacterium indologenes	Bacteria;Bacteroidetes;Flavobacteriia;Flavobacteriales;Weeksellaceae;Chryseobacterium;Chryseobacterium	trypsin-like peptidase domain-containing protein [Chryseobacterium indologenes]
GCA_010015745.1-10853_t	Event1655	WP_076351427.1	29.2	4.2e-20	Chryseobacterium joostei	Bacteria;Bacteroidetes;Flavobacteriia;Flavobacteriales;Weeksellaceae;Chryseobacterium;Chryseobacterium	M12 family metallopeptidase [Chryseobacterium joostei]_x0001_AZA98983.1 peptidase M12
GCA_019787685.1-12594_t	Event2863	WP_076351427.1	29.6	1.2e-14	Chryseobacterium joostei	Bacteria;Bacteroidetes;Flavobacteriia;Flavobacteriales;Weeksellaceae;Chryseobacterium;Chryseobacterium	M12 family metallopeptidase [Chryseobacterium joostei]_x0001_AZA98983.1 peptidase M12
GCA_000585515.1-9847_t	Event5948	WP_123867380.1	29.1	7.4e-19	Chryseobacterium joostei	Bacteria;Bacteroidetes;Flavobacteriia;Flavobacteriales;Weeksellaceae;Chryseobacterium;Chryseobacterium	phosphatidylinositol-specific phospholipase C [Chryseobacterium joostei]_x0001_AZB0044
GCA_022160305.1-6408_t	Event10627	WP_076351427.1	27	6.3e-12	Chryseobacterium joostei	Bacteria;Bacteroidetes;Flavobacteriia;Flavobacteriales;Weeksellaceae;Chryseobacterium;Chryseobacterium	M12 family metallopeptidase [Chryseobacterium joostei]_x0001_AZA98983.1 peptidase M12
GCA_022419385.1-11523_t	Event1655	WP_076351427.1	33.5	2.2e-21	Chryseobacterium joostei	Bacteria;Bacteroidetes;Flavobacteriia;Flavobacteriales;Weeksellaceae;Chryseobacterium;Chryseobacterium	M12 family metallopeptidase [Chryseobacterium joostei]_x0001_AZA98983.1 peptidase M12
GCA_004155925.1-1822_t	Event1655	WP_076351427.1	44.9	2.9e-45	Chryseobacterium joostei	Bacteria;Bacteroidetes;Flavobacteriia;Flavobacteriales;Weeksellaceae;Chryseobacterium;Chryseobacterium	M12 family metallopeptidase [Chryseobacterium joostei]_x0001_AZA98983.1 peptidase M12
GCA_021209875.1-220_t	Event1655	WP_076351427.1	42.9	1.4e-40	Chryseobacterium joostei	Bacteria;Bacteroidetes;Flavobacteriia;Flavobacteriales;Weeksellaceae;Chryseobacterium;Chryseobacterium	M12 family metallopeptidase [Chryseobacterium joostei]_x0001_AZA98983.1 peptidase M12
GCA_000827265.1-15137_t	Event9806	WP_142719940.1	22.5	2.3e-64	Chryseobacterium rhizoplanae	Bacteria;Bacteroidetes;Flavobacteriia;Flavobacteriales;Weeksellaceae;Chryseobacterium;Chryseobacterium	non-ribosomal peptide synthetase, partial [Chryseobacterium rhizoplanae]_x0001_SMO9692
GCA_017949455.1-6301_t	Event6722	WP_149834280.1	44.5	9.5e-30	Chryseobacterium sediminis	Bacteria;Bacteroidetes;Flavobacteriia;Flavobacteriales;Weeksellaceae;Chryseobacterium;Chryseobacterium	NADAR family protein [Chryseobacterium sediminis]_x0001_KAA2221557.1 NADAR family prot
GCA_001500285.1-6052_t	Event5471	SIS28808.1	46.7	1.5e-23	Chryseobacterium shigense	Bacteria;Bacteroidetes;Flavobacteriia;Flavobacteriales;Weeksellaceae;Chryseobacterium;Chryseobacterium	conserved hypothetical protein [Chryseobacterium shigense]
GCA_003955835.1-9629_t	Event6340	RZJ91646.1	36.2	3.3e-20	Chryseobacterium sp.	Bacteria;Bacteroidetes;Flavobacteriia;Flavobacteriales;Weeksellaceae;Chryseobacterium;Chryseobacterium	nuclear transport factor 2 family protein [Chryseobacterium sp.]
GCA_010093625.1-8777_t	Event91	PZU10537.1	51.4	2.5e-22	Chryseobacterium sp.	Bacteria;Bacteroidetes;Flavobacteriia;Flavobacteriales;Weeksellaceae;Chryseobacterium;Chryseobacterium	aldehyde reductase, partial [Chryseobacterium sp.]
GCA_003369635.1-2092_t	Event91	PZU10537.1	57.7	4.7e-34	Chryseobacterium sp.	Bacteria;Bacteroidetes;Flavobacteriia;Flavobacteriales;Weeksellaceae;Chryseobacterium;Chryseobacterium	aldehyde reductase, partial [Chryseobacterium sp.]
GCA_012184315.1-7873_t	Event1933	WP_129536755.1	39.8	9.3e-72	Chryseobacterium sp. 3008163	Bacteria;Bacteroidetes;Flavobacteriia;Flavobacteriales;Weeksellaceae;Chryseobacterium;Chryseobacterium	glycoside hydrolase family 88 protein [Chryseobacterium sp. 3008163]_x0001_AYN02084.1
GCA_021527695.1-6875_t	Event8468	WP_116094606.1	35.5	5.5e-30	Chryseobacterium sp. 5_R23647	Bacteria;Bacteroidetes;Flavobacteriia;Flavobacteriales;Weeksellaceae;Chryseobacterium;Chryseobacterium	glucose 1-dehydrogenase [Chryseobacterium sp. 5_R23647]_x0001_REC43320.1 short-chain d
GCA_000787455.1-2175_t	Event202	WP_121487225.1	46.1	1.5e-44	Chryseobacterium sp. 7	Bacteria;Bacteroidetes;Flavobacteriia;Flavobacteriales;Weeksellaceae;Chryseobacterium;Chryseobacterium	copper homeostasis protein CutC [Chryseobacterium sp. 7]_x0001_RLJ31894.1 copper homeo
GCA_905067625.1-11977_t	Event202	WP_121487225.1	45.8	9.7e-39	Chryseobacterium sp. 7	Bacteria;Bacteroidetes;Flavobacteriia;Flavobacteriales;Weeksellaceae;Chryseobacterium;Chryseobacterium	copper homeostasis protein CutC [Chryseobacterium sp. 7]_x0001_RLJ31894.1 copper homeo
GCA_021307315.1-11585_t	Event202	WP_121487225.1	47.3	1.9e-48	Chryseobacterium sp. 7	Bacteria;Bacteroidetes;Flavobacteriia;Flavobacteriales;Weeksellaceae;Chryseobacterium;Chryseobacterium	copper homeostasis protein CutC [Chryseobacterium sp. 7]_x0001_RLJ31894.1 copper homeo
GCA_021399445.1-12628_t	Event202	WP_121487225.1	35.5	1.5e-33	Chryseobacterium sp. 7	Bacteria;Bacteroidetes;Flavobacteriia;Flavobacteriales;Weeksellaceae;Chryseobacterium;Chryseobacterium	copper homeostasis protein CutC [Chryseobacterium sp. 7]_x0001_RLJ31894.1 copper homeo
GCA_021030905.1-2376_t	Event3680	WP_121487225.1	42.9	3.6e-32	Chryseobacterium sp. 7	Bacteria;Bacteroidetes;Flavobacteriia;Flavobacteriales;Weeksellaceae;Chryseobacterium;Chryseobacterium	copper homeostasis protein CutC [Chryseobacterium sp. 7]_x0001_RLJ31894.1 copper homeo
GCA_002276475.2-10198_t	Event202	WP_121487225.1	50.7	6.4e-49	Chryseobacterium sp. 7	Bacteria;Bacteroidetes;Flavobacteriia;Flavobacteriales;Weeksellaceae;Chryseobacterium;Chryseobacterium	copper homeostasis protein CutC [Chryseobacterium sp. 7]_x0001_RLJ31894.1 copper homeo
GCA_000611715.1-5414_t	Event202	WP_121487225.1	41.8	1.2e-39	Chryseobacterium sp. 7	Bacteria;Bacteroidetes;Flavobacteriia;Flavobacteriales;Weeksellaceae;Chryseobacterium;Chryseobacterium	copper homeostasis protein CutC [Chryseobacterium sp. 7]_x0001_RLJ31894.1 copper homeo
GCA_009599575.1-3313_t	Event202	WP_121487225.1	39	3.3e-33	Chryseobacterium sp. 7	Bacteria;Bacteroidetes;Flavobacteriia;Flavobacteriales;Weeksellaceae;Chryseobacterium;Chryseobacterium	copper homeostasis protein CutC [Chryseobacterium sp. 7]_x0001_RLJ31894.1 copper homeo
GCA_001007845.1-14618_t	Event202	WP_121487225.1	49.5	9.6e-55	Chryseobacterium sp. 7	Bacteria;Bacteroidetes;Flavobacteriia;Flavobacteriales;Weeksellaceae;Chryseobacterium;Chryseobacterium	copper homeostasis protein CutC [Chryseobacterium sp. 7]_x0001_RLJ31894.1 copper homeo
GCA_000743665.3-779_t	Event202	WP_121487225.1	35.5	1.2e-30	Chryseobacterium sp. 7	Bacteria;Bacteroidetes;Flavobacteriia;Flavobacteriales;Weeksellaceae;Chryseobacterium;Chryseobacterium	copper homeostasis protein CutC [Chryseobacterium sp. 7]_x0001_RLJ31894.1 copper homeo
GCA_022829195.1-4582_t	Event2756	WP_159745637.1	44.4	3.8e-35	Chryseobacterium sp. 8AT	Bacteria;Bacteroidetes;Flavobacteriia;Flavobacteriales;Weeksellaceae;Chryseobacterium;Chryseobacterium	YdeI/OmpD-associated family protein [Chryseobacterium sp. 8AT]_x0001_VXB84675.1 conser
GCA_020726525.1-6879_t	Event2756	WP_159745637.1	41.4	3.2e-34	Chryseobacterium sp. 8AT	Bacteria;Bacteroidetes;Flavobacteriia;Flavobacteriales;Weeksellaceae;Chryseobacterium;Chryseobacterium	YdeI/OmpD-associated family protein [Chryseobacterium sp. 8AT]_x0001_VXB84675.1 conser
GCA_000611755.1-3839_t	Event2544	WP_110011196.1	29.5	8.4e-25	Chryseobacterium sp. AG844	Bacteria;Bacteroidetes;Flavobacteriia;Flavobacteriales;Weeksellaceae;Chryseobacterium;Chryseobacterium	terpene synthase [Chryseobacterium sp. AG844]_x0001_PWW17712.1 hypothetical protein DE
GCA_001640025.2-547_t	Event7730	WP_110011401.1	43.3	1.1e-64	Chryseobacterium sp. AG844	Bacteria;Bacteroidetes;Flavobacteriia;Flavobacteriales;Weeksellaceae;Chryseobacterium;Chryseobacterium	CPBP family intramembrane metalloprotease [Chryseobacterium sp. AG844]_x0001_PWW17195.
GCA_020744155.1-13559_t	Event2544	WP_110011196.1	28.4	7.2e-27	Chryseobacterium sp. AG844	Bacteria;Bacteroidetes;Flavobacteriia;Flavobacteriales;Weeksellaceae;Chryseobacterium;Chryseobacterium	terpene synthase [Chryseobacterium sp. AG844]_x0001_PWW17712.1 hypothetical protein DE
GCA_020747015.1-2877_t	Event4903	WP_230669610.1	71.4	7.8e-46	Chryseobacterium sp. C-17	Bacteria;Bacteroidetes;Flavobacteriia;Flavobacteriales;Weeksellaceae;Chryseobacterium;Chryseobacterium	nuclear transport factor 2 family protein [Chryseobacterium sp. C-17]_x0001_MCD1117605
GCA_900465125.1-9088_t	Event4903	WP_230669610.1	64.7	1.1e-42	Chryseobacterium sp. C-17	Bacteria;Bacteroidetes;Flavobacteriia;Flavobacteriales;Weeksellaceae;Chryseobacterium;Chryseobacterium	nuclear transport factor 2 family protein [Chryseobacterium sp. C-17]_x0001_MCD1117605
GCA_020747015.1-9691_t	Event4903	WP_230669610.1	70.6	3e-45	Chryseobacterium sp. C-17	Bacteria;Bacteroidetes;Flavobacteriia;Flavobacteriales;Weeksellaceae;Chryseobacterium;Chryseobacterium	nuclear transport factor 2 family protein [Chryseobacterium sp. C-17]_x0001_MCD1117605
GCA_001661515.1-1335_t	Event10847	WP_185207185.1	36.6	5.1e-26	Chryseobacterium sp. C3	Bacteria;Bacteroidetes;Flavobacteriia;Flavobacteriales;Weeksellaceae;Chryseobacterium;Chryseobacterium	carbonic anhydrase [Chryseobacterium sp. C3]
GCA_003705705.1-2347_t	Event4242	WP_129041726.1	53.6	4.1e-36	Chryseobacterium sp. CH21	Bacteria;Bacteroidetes;Flavobacteriia;Flavobacteriales;Weeksellaceae;Chryseobacterium;Chryseobacterium	GNAT family N-acetyltransferase [Chryseobacterium sp. CH21]_x0001_RXM38229.1 GNAT fami
GCA_008704605.1-1088_t	Event4242	WP_129041726.1	52.5	1.1e-36	Chryseobacterium sp. CH21	Bacteria;Bacteroidetes;Flavobacteriia;Flavobacteriales;Weeksellaceae;Chryseobacterium;Chryseobacterium	GNAT family N-acetyltransferase [Chryseobacterium sp. CH21]_x0001_RXM38229.1 GNAT fami
GCA_020809705.1-14131_t	Event6276	WP_048510768.1	25.7	2.9e-15	Chryseobacterium sp. FH2	Bacteria;Bacteroidetes;Flavobacteriia;Flavobacteriales;Weeksellaceae;Chryseobacterium;Chryseobacterium	phosphatidylinositol-specific phospholipase C [Chryseobacterium sp. FH2]
GCA_001599975.1-7869_t	Event6551	WP_048510768.1	31.2	4.2e-22	Chryseobacterium sp. FH2	Bacteria;Bacteroidetes;Flavobacteriia;Flavobacteriales;Weeksellaceae;Chryseobacterium;Chryseobacterium	phosphatidylinositol-specific phospholipase C [Chryseobacterium sp. FH2]
GCA_014964245.1-18_t	Event8148	WP_239583142.1	26.8	3.3e-07	Chryseobacterium sp. JUb44	Bacteria;Bacteroidetes;Flavobacteriia;Flavobacteriales;Weeksellaceae;Chryseobacterium;Chryseobacterium	VOC family protein [Chryseobacterium sp. JUb44]_x0001_MBM7419577.1 putative enzyme rel
GCA_004124915.1-666_t	Event2638	WP_124530423.1	32.8	1.1e-79	Chryseobacterium sp. KBW03	Bacteria;Bacteroidetes;Flavobacteriia;Flavobacteriales;Weeksellaceae;Chryseobacterium;Chryseobacterium	hypothetical protein [Chryseobacterium sp. KBW03]_x0001_RQO42446.1 hypothetical protei
GCA_004124915.1-4065_t	Event2638	WP_124530423.1	31.9	1.1e-71	Chryseobacterium sp. KBW03	Bacteria;Bacteroidetes;Flavobacteriia;Flavobacteriales;Weeksellaceae;Chryseobacterium;Chryseobacterium	hypothetical protein [Chryseobacterium sp. KBW03]_x0001_RQO42446.1 hypothetical protei
GCA_022577725.1-2608_t	Event4481	WP_230636262.1	41.1	4.2e-36	Chryseobacterium sp. LC2016-29	Bacteria;Bacteroidetes;Flavobacteriia;Flavobacteriales;Weeksellaceae;Chryseobacterium;Chryseobacterium	bifunctional nicotinamidase/pyrazinamidase [Chryseobacterium sp. LC2016-29]_x0001_MCD0
GCA_022813925.1-101_t	Event5858	WP_185113821.1	31.4	2.1e-19	Chryseobacterium sp. Leaf405	Bacteria;Bacteroidetes;Flavobacteriia;Flavobacteriales;Weeksellaceae;Chryseobacterium;Chryseobacterium	GNAT family N-acetyltransferase [Chryseobacterium sp. Leaf405]
GCA_022814105.1-1339_t	Event9089	WP_236849869.1	49.6	7.3e-26	Chryseobacterium sp. MEBOG07	Bacteria;Bacteroidetes;Flavobacteriia;Flavobacteriales;Weeksellaceae;Chryseobacterium;Chryseobacterium	SgcJ/EcaC family oxidoreductase [Chryseobacterium sp. MEBOG07]_x0001_UKB77328.1 SgcJ/E
GCA_002786045.1-7381_t	Event3007	WP_236849869.1	36.8	1.7e-14	Chryseobacterium sp. MEBOG07	Bacteria;Bacteroidetes;Flavobacteriia;Flavobacteriales;Weeksellaceae;Chryseobacterium;Chryseobacterium	SgcJ/EcaC family oxidoreductase [Chryseobacterium sp. MEBOG07]_x0001_UKB77328.1 SgcJ/E
GCA_003955835.1-10179_t	Event3007	WP_236849869.1	39.5	1.4e-15	Chryseobacterium sp. MEBOG07	Bacteria;Bacteroidetes;Flavobacteriia;Flavobacteriales;Weeksellaceae;Chryseobacterium;Chryseobacterium	SgcJ/EcaC family oxidoreductase [Chryseobacterium sp. MEBOG07]_x0001_UKB77328.1 SgcJ/E
GCA_022813995.1-11674_t	Event10915	WP_236849869.1	47.6	2.5e-24	Chryseobacterium sp. MEBOG07	Bacteria;Bacteroidetes;Flavobacteriia;Flavobacteriales;Weeksellaceae;Chryseobacterium;Chryseobacterium	SgcJ/EcaC family oxidoreductase [Chryseobacterium sp. MEBOG07]_x0001_UKB77328.1 SgcJ/E
GCA_001599975.1-7193_t	Event3216	QIY84463.1	41.1	2.8e-34	Chryseobacterium sp. NEB161	Bacteria;Bacteroidetes;Flavobacteriia;Flavobacteriales;Weeksellaceae;Chryseobacterium;Chryseobacterium	3-oxoacyl-[acyl-carrier-protein] reductase [Chryseobacterium sp. NEB161]
GCA_003706315.2-4779_t	Event7988	QIY84119.1	41.5	1.9e-97	Chryseobacterium sp. NEB161	Bacteria;Bacteroidetes;Flavobacteriia;Flavobacteriales;Weeksellaceae;Chryseobacterium;Chryseobacterium	ornithine--oxo-acid transaminase [Chryseobacterium sp. NEB161]
GCA_003144135.1-2767_t	Event11316	WP_219242688.1	53.5	7.2e-29	Chryseobacterium sp. NKUCC03_KSP	Bacteria;Bacteroidetes;Flavobacteriia;Flavobacteriales;Weeksellaceae;Chryseobacterium;Chryseobacterium	VOC family protein [Chryseobacterium sp. NKUCC03_KSP]_x0001_MBW3523536.1 VOC family pr
GCA_010094035.1-12814_t	Event715	WP_219242985.1	40.7	1.7e-102	Chryseobacterium sp. NKUCC03_KSP	Bacteria;Bacteroidetes;Flavobacteriia;Flavobacteriales;Weeksellaceae;Chryseobacterium;Chryseobacterium	NADP-dependent glyceraldehyde-3-phosphate dehydrogenase [Chryseobacterium sp. NK
GCA_003708105.2-3007_t	Event10240	WP_219242688.1	48.7	6.7e-19	Chryseobacterium sp. NKUCC03_KSP	Bacteria;Bacteroidetes;Flavobacteriia;Flavobacteriales;Weeksellaceae;Chryseobacterium;Chryseobacterium	VOC family protein [Chryseobacterium sp. NKUCC03_KSP]_x0001_MBW3523536.1 VOC family pr
GCA_022264815.1-9417_t	Event1460	WP_219242985.1	40.8	1.6e-119	Chryseobacterium sp. NKUCC03_KSP	Bacteria;Bacteroidetes;Flavobacteriia;Flavobacteriales;Weeksellaceae;Chryseobacterium;Chryseobacterium	NADP-dependent glyceraldehyde-3-phosphate dehydrogenase [Chryseobacterium sp. NK
GCA_003706575.1-4188_t	Event7923	WP_219242688.1	49.6	2.6e-26	Chryseobacterium sp. NKUCC03_KSP	Bacteria;Bacteroidetes;Flavobacteriia;Flavobacteriales;Weeksellaceae;Chryseobacterium;Chryseobacterium	VOC family protein [Chryseobacterium sp. NKUCC03_KSP]_x0001_MBW3523536.1 VOC family pr
GCA_007388145.1-8383_t	Event2567	WP_219242985.1	40.2	6.3e-111	Chryseobacterium sp. NKUCC03_KSP	Bacteria;Bacteroidetes;Flavobacteriia;Flavobacteriales;Weeksellaceae;Chryseobacterium;Chryseobacterium	NADP-dependent glyceraldehyde-3-phosphate dehydrogenase [Chryseobacterium sp. NK
GCA_020716725.1-10550_t	Event11203	WP_223606845.1	30.8	8.7e-36	Chryseobacterium sp. OSA05B	Bacteria;Bacteroidetes;Flavobacteriia;Flavobacteriales;Weeksellaceae;Chryseobacterium;Chryseobacterium	RNA ligase, Rnl2 family [Chryseobacterium sp. OSA05B]
GCA_020716725.1-26556_t	Event646	WP_223608751.1	36.5	2.3e-40	Chryseobacterium sp. OSA05B	Bacteria;Bacteroidetes;Flavobacteriia;Flavobacteriales;Weeksellaceae;Chryseobacterium;Chryseobacterium	endonuclease/exonuclease/phosphatase family protein [Chryseobacterium sp. OSA05B
GCA_000812245.1-2330_t	Event2544	WP_072922166.1	30.3	6.9e-32	Chryseobacterium sp. OV279	Bacteria;Bacteroidetes;Flavobacteriia;Flavobacteriales;Weeksellaceae;Chryseobacterium;Chryseobacterium	hypothetical protein [Chryseobacterium sp. OV279]_x0001_SHE95751.1 hypothetical protei
GCA_000225545.1-773_t	Event2544	WP_072922166.1	32.8	3.5e-35	Chryseobacterium sp. OV279	Bacteria;Bacteroidetes;Flavobacteriia;Flavobacteriales;Weeksellaceae;Chryseobacterium;Chryseobacterium	hypothetical protein [Chryseobacterium sp. OV279]_x0001_SHE95751.1 hypothetical protei
GCA_011426275.1-5123_t	Event2544	WP_072922166.1	30.9	2e-37	Chryseobacterium sp. OV279	Bacteria;Bacteroidetes;Flavobacteriia;Flavobacteriales;Weeksellaceae;Chryseobacterium;Chryseobacterium	hypothetical protein [Chryseobacterium sp. OV279]_x0001_SHE95751.1 hypothetical protei
GCA_001661245.1-2384_t	Event9009	KFF74355.1	50	2.7e-44	Chryseobacterium sp. P1-3	Bacteria;Bacteroidetes;Flavobacteriia;Flavobacteriales;Weeksellaceae;Chryseobacterium;Chryseobacterium	maltose acetyltransferase [Chryseobacterium sp. P1-3]
GCA_002104945.1-230_t	Event3900	WP_235129827.1	36.8	4.1e-30	Chryseobacterium sp. PS-8	Bacteria;Bacteroidetes;Flavobacteriia;Flavobacteriales;Weeksellaceae;Chryseobacterium;Chryseobacterium	HD domain-containing protein [Chryseobacterium sp. PS-8]_x0001_MCF2217991.1 HD domain-
GCA_001661515.1-1473_t	Event8095	WP_235131097.1	44.7	9.3e-160	Chryseobacterium sp. PS-8	Bacteria;Bacteroidetes;Flavobacteriia;Flavobacteriales;Weeksellaceae;Chryseobacterium;Chryseobacterium	AMP-binding protein [Chryseobacterium sp. PS-8]_x0001_MCF2219478.1 AMP-binding protein
GCA_911649645.1-1520_t	Event954	WP_209786637.1	60.2	1.9e-161	Chryseobacterium sp. PvR013	Bacteria;Bacteroidetes;Flavobacteriia;Flavobacteriales;Weeksellaceae;Chryseobacterium;Chryseobacterium	tryptophanase [Chryseobacterium sp. PvR013]_x0001_MBP1166680.1 tryptophanase [Chryseob
GCA_000472125.2-2710_t	Event6052	WP_209786637.1	58.8	4.2e-159	Chryseobacterium sp. PvR013	Bacteria;Bacteroidetes;Flavobacteriia;Flavobacteriales;Weeksellaceae;Chryseobacterium;Chryseobacterium	tryptophanase [Chryseobacterium sp. PvR013]_x0001_MBP1166680.1 tryptophanase [Chryseob
GCA_003693555.1-5564_t	Event954	WP_209786637.1	59.1	9.5e-161	Chryseobacterium sp. PvR013	Bacteria;Bacteroidetes;Flavobacteriia;Flavobacteriales;Weeksellaceae;Chryseobacterium;Chryseobacterium	tryptophanase [Chryseobacterium sp. PvR013]_x0001_MBP1166680.1 tryptophanase [Chryseob
GCA_011290525.1-6056_t	Event9724	WP_209389349.1	51.4	1.4e-33	Chryseobacterium sp. RR2-3-20	Bacteria;Bacteroidetes;Flavobacteriia;Flavobacteriales;Weeksellaceae;Chryseobacterium;Chryseobacterium	glutathione peroxidase [Chryseobacterium sp. RR2-3-20]
GCA_008802785.1-2459_t	Event945	WP_253316280.1	25.9	6.3e-28	Chryseobacterium sp. S0630	Bacteria;Bacteroidetes;Flavobacteriia;Flavobacteriales;Weeksellaceae;Chryseobacterium;Chryseobacterium	serine hydrolase [Chryseobacterium sp. S0630]_x0001_MCP1298267.1 serine hydrolase [Chr
GCA_023627985.1-5958_t	Event4646	WP_034697733.1	49	9.4e-33	Chryseobacterium sp. S0630	Bacteria;Bacteroidetes;Flavobacteriia;Flavobacteriales;Weeksellaceae;Chryseobacterium;Chryseobacterium	glutathione peroxidase [Chryseobacterium sp. S0630]_x0001_MCP1300262.1 glutathione per
GCA_008802785.1-2460_t	Event307	WP_253316280.1	23.8	2e-21	Chryseobacterium sp. S0630	Bacteria;Bacteroidetes;Flavobacteriia;Flavobacteriales;Weeksellaceae;Chryseobacterium;Chryseobacterium	serine hydrolase [Chryseobacterium sp. S0630]_x0001_MCP1298267.1 serine hydrolase [Chr
GCA_001557505.1-1592_t	Event5507	QDP86682.1	37.5	1.2e-16	Chryseobacterium sp. SNU WT5	Bacteria;Bacteroidetes;Flavobacteriia;Flavobacteriales;Weeksellaceae;Chryseobacterium;Chryseobacterium	SRPBCC domain-containing protein [Chryseobacterium sp. SNU WT5]
GCA_001640025.2-5240_t	Event10886	QDP86682.1	38.6	3.3e-19	Chryseobacterium sp. SNU WT5	Bacteria;Bacteroidetes;Flavobacteriia;Flavobacteriales;Weeksellaceae;Chryseobacterium;Chryseobacterium	SRPBCC domain-containing protein [Chryseobacterium sp. SNU WT5]
GCA_020744155.1-19413_t	Event5507	QDP86682.1	36.7	4.7e-16	Chryseobacterium sp. SNU WT5	Bacteria;Bacteroidetes;Flavobacteriia;Flavobacteriales;Weeksellaceae;Chryseobacterium;Chryseobacterium	SRPBCC domain-containing protein [Chryseobacterium sp. SNU WT5]
GCA_900235035.1-1584_t	Event7163	QDP86682.1	66.7	1e-49	Chryseobacterium sp. SNU WT5	Bacteria;Bacteroidetes;Flavobacteriia;Flavobacteriales;Weeksellaceae;Chryseobacterium;Chryseobacterium	SRPBCC domain-containing protein [Chryseobacterium sp. SNU WT5]
GCA_905337345.1-5661_t	Event5407	QDP86682.1	40.7	7.1e-21	Chryseobacterium sp. SNU WT5	Bacteria;Bacteroidetes;Flavobacteriia;Flavobacteriales;Weeksellaceae;Chryseobacterium;Chryseobacterium	SRPBCC domain-containing protein [Chryseobacterium sp. SNU WT5]
GCA_001600615.1-6796_t	Event3384	WP_241632662.1	38.6	2e-28	Chryseobacterium sp. SSA4.19	Bacteria;Bacteroidetes;Flavobacteriia;Flavobacteriales;Weeksellaceae;Chryseobacterium;Chryseobacterium	sugar O-acetyltransferase [Chryseobacterium sp. SSA4.19]_x0001_MCJ8154885.1 sugar O-ac
GCA_020716725.1-654_t	Event1082	WP_241612604.1	47.4	3.9e-85	Chryseobacterium sp. SSA4.19	Bacteria;Bacteroidetes;Flavobacteriia;Flavobacteriales;Weeksellaceae;Chryseobacterium;Chryseobacterium	Nramp family divalent metal transporter [Chryseobacterium sp. SSA4.19]_x0001_MCJ815333
GCA_900074735.1-3262_t	Event2035	WP_045495954.1	26.6	1e-15	Chryseobacterium sp. StRB126	Bacteria;Bacteroidetes;Flavobacteriia;Flavobacteriales;Weeksellaceae;Chryseobacterium;Chryseobacterium	NADP-dependent oxidoreductase [Chryseobacterium sp. StRB126]_x0001_BAP31206.1 Zn-depen
GCA_016584495.1-8830_t	Event1407	WP_227942831.1	59.1	2.5e-245	Chryseobacterium sp. X308	Bacteria;Bacteroidetes;Flavobacteriia;Flavobacteriales;Weeksellaceae;Chryseobacterium;Chryseobacterium	catalase/peroxidase HPI [Chryseobacterium sp. X308]_x0001_MCC3216063.1 catalase/peroxi
GCA_011317545.1-5983_t	Event1407	WP_227942831.1	58.1	1.7e-255	Chryseobacterium sp. X308	Bacteria;Bacteroidetes;Flavobacteriia;Flavobacteriales;Weeksellaceae;Chryseobacterium;Chryseobacterium	catalase/peroxidase HPI [Chryseobacterium sp. X308]_x0001_MCC3216063.1 catalase/peroxi
GCA_017163955.1-913_t	Event1407	WP_227942831.1	58.4	1.2e-253	Chryseobacterium sp. X308	Bacteria;Bacteroidetes;Flavobacteriia;Flavobacteriales;Weeksellaceae;Chryseobacterium;Chryseobacterium	catalase/peroxidase HPI [Chryseobacterium sp. X308]_x0001_MCC3216063.1 catalase/peroxi
GCA_018104285.1-4188_t	Event1407	WP_227942831.1	58.5	1.5e-259	Chryseobacterium sp. X308	Bacteria;Bacteroidetes;Flavobacteriia;Flavobacteriales;Weeksellaceae;Chryseobacterium;Chryseobacterium	catalase/peroxidase HPI [Chryseobacterium sp. X308]_x0001_MCC3216063.1 catalase/peroxi
GCA_019828545.1-9405_t	Event1696	WP_160139079.1	30.9	9.1e-14	Chryseobacterium sp. c4a	Bacteria;Bacteroidetes;Flavobacteriia;Flavobacteriales;Weeksellaceae;Chryseobacterium;Chryseobacterium	NADAR family protein [Chryseobacterium sp. c4a]
GCA_015881745.1-14406_t	Event7382	WP_089854169.1	32.9	5.8e-28	Chryseobacterium taeanense	Bacteria;Bacteroidetes;Flavobacteriia;Flavobacteriales;Weeksellaceae;Chryseobacterium;Chryseobacterium	NAD(P)/FAD-dependent oxidoreductase [Chryseobacterium taeanense]_x0001_SDH67338.1 Thio
GCA_015179035.1-6156_t	Event1011	WP_066677906.1	28.8	3.8e-60	unclassified Chryseobacterium	Bacteria;Bacteroidetes;Flavobacteriia;Flavobacteriales;Weeksellaceae;Chryseobacterium;Chryseobacterium	MULTISPECIES: hypothetical protein [unclassified Chryseobacterium]_x0001_OBW41949.1 Ox
GCA_020884735.1-5082_t	Event1655	WP_013766885.1	40.5	5.4e-33	Haliscomenobacter hydrossis	Bacteria;Bacteroidetes;Saprospiria;Saprospirales;Haliscomenobacteraceae;Haliscomenobacter	M12 family metallopeptidase [Haliscomenobacter hydrossis]_x0001_AEE52347.1 peptidase M
GCA_020884735.1-5090_t	Event1655	WP_013766885.1	42	1.5e-35	Haliscomenobacter hydrossis	Bacteria;Bacteroidetes;Saprospiria;Saprospirales;Haliscomenobacteraceae;Haliscomenobacter	M12 family metallopeptidase [Haliscomenobacter hydrossis]_x0001_AEE52347.1 peptidase M
GCA_020884735.1-5099_t	Event1655	WP_013766885.1	43	3.6e-37	Haliscomenobacter hydrossis	Bacteria;Bacteroidetes;Saprospiria;Saprospirales;Haliscomenobacteraceae;Haliscomenobacter	M12 family metallopeptidase [Haliscomenobacter hydrossis]_x0001_AEE52347.1 peptidase M
GCA_004918485.1-3208_t	Event1690	WP_236973861.1	37	3.5e-07	Membranicola sp. C281	Bacteria;Bacteroidetes;Saprospiria;Saprospirales;Saprospiraceae;Membranicola	single-stranded DNA-binding protein [Membranicola sp. C281]
GCA_006506795.2-2903_t	Event6160	PHN04329.1	29.2	3.7e-11	Flavilitoribacter nigricans DSM 23189 = NBRC 102662	Bacteria;Bacteroidetes;Saprospiria;Saprospirales;Lewinellaceae;Flavilitoribacter	hypothetical protein CRP01_22470 [Flavilitoribacter nigricans DSM 23189 = NBRC 1
GCA_002104945.1-1244_t	Event10363	WP_116127768.1	47.2	2.3e-99	Lewinella sp. IMCC34183	Bacteria;Bacteroidetes;Saprospiria;Saprospirales;Lewinellaceae;Lewinella	hypothetical protein [Lewinella sp. IMCC34183]
GCA_012184315.1-1720_t	Event133	WP_154200603.1	44	1.7e-114	Ancylomarina sp. 16SWW S1-10-2	Bacteria;Bacteroidetes;Bacteroidia;Marinilabiliales;Marinifilaceae;Ancylomarina	family 78 glycoside hydrolase catalytic domain [Ancylomarina sp. 16SWW S1-10-2]_x0001_
GCA_005059885.1-6874_t	Event4876	WP_081804865.1	26.2	1.9e-35	Draconibacterium orientale	Bacteria;Bacteroidetes;Bacteroidia;Marinilabiliales;Prolixibacteraceae;Draconibacterium	glycoside hydrolase family 3 C-terminal domain-containing protein [Draconibacter
GCA_001510565.1-1318_t	Event3717	WP_234406741.1	45.6	3e-14	Prolixibacter bellariivorans	Bacteria;Bacteroidetes;Bacteroidia;Marinilabiliales;Prolixibacteraceae;Prolixibacter	DUF1593 domain-containing protein [Prolixibacter bellariivorans]
GCA_001599555.1-9538_t	Event3717	WP_234406741.1	50.7	1.4e-28	Prolixibacter bellariivorans	Bacteria;Bacteroidetes;Bacteroidia;Marinilabiliales;Prolixibacteraceae;Prolixibacter	DUF1593 domain-containing protein [Prolixibacter bellariivorans]
GCA_011426275.1-8766_t	Event3717	WP_234406741.1	37.5	7e-10	Prolixibacter bellariivorans	Bacteria;Bacteroidetes;Bacteroidia;Marinilabiliales;Prolixibacteraceae;Prolixibacter	DUF1593 domain-containing protein [Prolixibacter bellariivorans]
GCA_008274985.1-2321_t	Event10823	WP_250722073.1	41.1	7.9e-72	Alkaliflexus sp. Ai-910	Bacteria;Bacteroidetes;Bacteroidia;Marinilabiliales;Marinilabiliaceae;Alkaliflexus	UDP-N-acetylmuramate dehydrogenase [Alkaliflexus sp. Ai-910]_x0001_URW78712.1 UDP-N-ac
GCA_001661515.1-25_t	Event5859	WP_250725170.1	47.6	2.5e-23	Alkaliflexus sp. Ai-910	Bacteria;Bacteroidetes;Bacteroidia;Marinilabiliales;Marinilabiliaceae;Alkaliflexus	RidA family protein [Alkaliflexus sp. Ai-910]_x0001_URW80760.1 RidA family protein [Al
GCA_003705705.1-579_t	Event3812	WP_070466536.1	53.6	2.3e-63	Porphyromonas sp. HMSC065F10	Bacteria;Bacteroidetes;Bacteroidia;Bacteroidales;Porphyromonadaceae;Porphyromonas	glucosamine-6-phosphate deaminase [Porphyromonas sp. HMSC065F10]_x0001_OFR34458.1 gluc
GCA_003706805.2-4138_t	Event3812	WP_070466536.1	50.8	3.3e-59	Porphyromonas sp. HMSC065F10	Bacteria;Bacteroidetes;Bacteroidia;Bacteroidales;Porphyromonadaceae;Porphyromonas	glucosamine-6-phosphate deaminase [Porphyromonas sp. HMSC065F10]_x0001_OFR34458.1 gluc
GCA_003706805.2-3891_t	Event3812	WP_070466536.1	50.6	2e-61	Porphyromonas sp. HMSC065F10	Bacteria;Bacteroidetes;Bacteroidia;Bacteroidales;Porphyromonadaceae;Porphyromonas	glucosamine-6-phosphate deaminase [Porphyromonas sp. HMSC065F10]_x0001_OFR34458.1 gluc
GCA_003706415.2-1171_t	Event3812	WP_070466536.1	53.2	2.2e-63	Porphyromonas sp. HMSC065F10	Bacteria;Bacteroidetes;Bacteroidia;Bacteroidales;Porphyromonadaceae;Porphyromonas	glucosamine-6-phosphate deaminase [Porphyromonas sp. HMSC065F10]_x0001_OFR34458.1 gluc
GCA_900618795.1-719_t	Event4919	WP_070466536.1	63.2	1.6e-64	Porphyromonas sp. HMSC065F10	Bacteria;Bacteroidetes;Bacteroidia;Bacteroidales;Porphyromonadaceae;Porphyromonas	glucosamine-6-phosphate deaminase [Porphyromonas sp. HMSC065F10]_x0001_OFR34458.1 gluc
GCA_001599975.1-6592_t	Event11191	WP_172678701.1	24	1.1e-27	Alistipes finegoldii	Bacteria;Bacteroidetes;Bacteroidia;Bacteroidales;Rikenellaceae;Alistipes	glycosyl hydrolase family 28 protein [Alistipes finegoldii]_x0001_CUO20623.1 Uncharact
GCA_010015745.1-10100_t	Event6804	WP_217727005.1	28.8	2.1e-09	Alistipes shahii	Bacteria;Bacteroidetes;Bacteroidia;Bacteroidales;Rikenellaceae;Alistipes	HAD family phosphatase [Alistipes shahii]_x0001_MBV4293532.1 HAD family phosphatase [A
GCA_002104945.1-3751_t	Event5431	WP_186978502.1	37.3	2.9e-157	Butyricimonas sp. NSJ-56	Bacteria;Bacteroidetes;Bacteroidia;Bacteroidales;Odoribacteraceae;Butyricimonas	ferrous iron transport protein B [Butyricimonas sp. NSJ-56]_x0001_MBC5623337.1 ferrous
GCA_000225545.1-1423_t	Event6343	WP_251620529.1	58.7	2.9e-58	Odoribacter sp. DSM 112344	Bacteria;Bacteroidetes;Bacteroidia;Bacteroidales;Odoribacteraceae;Odoribacter	glucosamine-6-phosphate deaminase [Odoribacter sp. DSM 112344]
GCA_002104945.1-240_t	Event3907	WP_161875716.1	40.5	7.6e-32	Odoribacter sp. Z80	Bacteria;Bacteroidetes;Bacteroidia;Bacteroidales;Odoribacteraceae;Odoribacter	TIGR00730 family Rossman fold protein [Odoribacter sp. Z80]_x0001_NCE71449.1 TIGR00730
GCA_002104945.1-11304_t	Event10142	BAR48253.1	63.2	6.2e-191	Tannerella forsythia 3313	Bacteria;Bacteroidetes;Bacteroidia;Bacteroidales;Tannerellaceae;Tannerella	2,3-bisphosphoglycerate-independentphosphoglycerate mutase [Tannerella forsythia
GCA_002104945.1-10827_t	Event3141	WP_158608336.1	45	8.9e-135	Alloprevotella sp. OH1205_COT-284	Bacteria;Bacteroidetes;Bacteroidia;Bacteroidales;Prevotellaceae;Alloprevotella	carboxylesterase family protein [Alloprevotella sp. OH1205_COT-284]
GCA_002104945.1-9128_t	Event3141	WP_158608336.1	45.9	3.5e-129	Alloprevotella sp. OH1205_COT-284	Bacteria;Bacteroidetes;Bacteroidia;Bacteroidales;Prevotellaceae;Alloprevotella	carboxylesterase family protein [Alloprevotella sp. OH1205_COT-284]
GCA_001990185.1-2597_t	Event6837	WP_238867230.1	28.7	4e-63	Proteiniphilum sp. JNU-WLY501	Bacteria;Bacteroidetes;Bacteroidia;Bacteroidales;Dysgonomonadaceae;Proteiniphilum	biosynthetic arginine decarboxylase [Proteiniphilum sp. JNU-WLY501]_x0001_ULB34144.1 b
GCA_022570795.1-14649_t	Event3418	WP_122969389.1	30.3	2.3e-07	Proteiniphilum sp. X52	Bacteria;Bacteroidetes;Bacteroidia;Bacteroidales;Dysgonomonadaceae;Proteiniphilum	plasmid pRiA4b ORF-3 family protein [Proteiniphilum sp. X52]_x0001_RNC64139.1 plasmid
GCA_002104945.1-1823_t	Event6308	WP_115499807.1	66.7	1.7e-135	Parabacteroides acidifaciens	Bacteria;Bacteroidetes;Bacteroidia;Bacteroidales;Tannerellaceae;Parabacteroides	aspartate--ammonia ligase [Parabacteroides acidifaciens]_x0001_MBC8602300.1 aspartate-
GCA_018873225.1-13365_t	Event5647	WP_147426530.1	43.5	5.2e-197	Parabacteroides sp. AF17-3	Bacteria;Bacteroidetes;Bacteroidia;Bacteroidales;Tannerellaceae;Parabacteroides	hypothetical protein [Parabacteroides sp. AF17-3]
GCA_001632425.1-3266_t	Event4478	WP_243345368.1	55.4	4.1e-54	Parabacteroides sp. FAFU027	Bacteria;Bacteroidetes;Bacteroidia;Bacteroidales;Tannerellaceae;Parabacteroides	flavin reductase family protein [Parabacteroides sp. FAFU027]
GCA_018873225.1-5013_t	Event8581	WP_243349806.1	51.6	1.8e-40	Parabacteroides sp. FAFU027	Bacteria;Bacteroidetes;Bacteroidia;Bacteroidales;Tannerellaceae;Parabacteroides	VOC family protein [Parabacteroides sp. FAFU027]
GCA_000611715.1-673_t	Event11093	WP_243349806.1	49.4	1.1e-39	Parabacteroides sp. FAFU027	Bacteria;Bacteroidetes;Bacteroidia;Bacteroidales;Tannerellaceae;Parabacteroides	VOC family protein [Parabacteroides sp. FAFU027]
GCA_021030935.1-9513_t	Event9772	WP_243349806.1	39.9	1.2e-34	Parabacteroides sp. FAFU027	Bacteria;Bacteroidetes;Bacteroidia;Bacteroidales;Tannerellaceae;Parabacteroides	VOC family protein [Parabacteroides sp. FAFU027]
GCA_010094025.1-9310_t	Event6449	WP_243349806.1	47.9	1.7e-40	Parabacteroides sp. FAFU027	Bacteria;Bacteroidetes;Bacteroidia;Bacteroidales;Tannerellaceae;Parabacteroides	VOC family protein [Parabacteroides sp. FAFU027]
GCA_001600875.1-3667_t	Event4394	WP_243349806.1	55.6	1.1e-41	Parabacteroides sp. FAFU027	Bacteria;Bacteroidetes;Bacteroidia;Bacteroidales;Tannerellaceae;Parabacteroides	VOC family protein [Parabacteroides sp. FAFU027]
GCA_000835555.1-10037_t	Event699	WP_243349806.1	52.6	7.2e-37	Parabacteroides sp. FAFU027	Bacteria;Bacteroidetes;Bacteroidia;Bacteroidales;Tannerellaceae;Parabacteroides	VOC family protein [Parabacteroides sp. FAFU027]
GCA_002104945.1-8415_t	Event7240	WP_250823016.1	58.1	9.1e-104	Parabacteroides sp. W1-Q-101	Bacteria;Bacteroidetes;Bacteroidia;Bacteroidales;Tannerellaceae;Parabacteroides	2-hydroxyacid dehydrogenase [Parabacteroides sp. W1-Q-101]_x0001_MCM0719677.1 2-hydrox
GCA_015501075.1-3481_t	Event377	WP_242052391.1	35.8	1.2e-44	Dysgonomonas sp. GY75	Bacteria;Bacteroidetes;Bacteroidia;Bacteroidales;Dysgonomonadaceae;Dysgonomonas	glycoside hydrolase family 71/99-like protein [Dysgonomonas sp. GY75]
GCA_003313065.1-8_t	Event377	WP_242052391.1	34.6	5.4e-39	Dysgonomonas sp. GY75	Bacteria;Bacteroidetes;Bacteroidia;Bacteroidales;Dysgonomonadaceae;Dysgonomonas	glycoside hydrolase family 71/99-like protein [Dysgonomonas sp. GY75]
GCA_003708315.2-3236_t	Event1924	WP_166201406.1	54.3	3.8e-106	Dysgonomonas sp. HDW5B	Bacteria;Bacteroidetes;Bacteroidia;Bacteroidales;Dysgonomonadaceae;Dysgonomonas	NAD(P)-dependent alcohol dehydrogenase [Dysgonomonas sp. HDW5B]_x0001_QIK55519.1 NAD(P
GCA_002104945.1-3750_t	Event1283	WP_166201848.1	41.6	6.1e-173	Dysgonomonas sp. HDW5B	Bacteria;Bacteroidetes;Bacteroidia;Bacteroidales;Dysgonomonadaceae;Dysgonomonas	ferrous iron transport protein B [Dysgonomonas sp. HDW5B]_x0001_QIK55766.1 ferrous iro
GCA_900235035.1-3963_t	Event1924	WP_166201406.1	57.1	1.3e-114	Dysgonomonas sp. HDW5B	Bacteria;Bacteroidetes;Bacteroidia;Bacteroidales;Dysgonomonadaceae;Dysgonomonas	NAD(P)-dependent alcohol dehydrogenase [Dysgonomonas sp. HDW5B]_x0001_QIK55519.1 NAD(P
GCA_002104945.1-5040_t	Event848	WP_217765339.1	43	6.6e-74	Prevotella copri	Bacteria;Bacteroidetes;Bacteroidia;Bacteroidales;Prevotellaceae;Prevotella	winged helix DNA-binding domain-containing protein [Prevotella copri]_x0001_MBV3431163
GCA_002104945.1-11602_t	Event3830	WP_217743825.1	54.8	7e-143	Prevotella copri	Bacteria;Bacteroidetes;Bacteroidia;Bacteroidales;Prevotellaceae;Prevotella	MFS transporter [Prevotella copri]_x0001_MBV3386699.1 MFS transporter [Prevotella copr
GCA_002104945.1-11612_t	Event3830	WP_217743825.1	54.8	7e-143	Prevotella copri	Bacteria;Bacteroidetes;Bacteroidia;Bacteroidales;Prevotellaceae;Prevotella	MFS transporter [Prevotella copri]_x0001_MBV3386699.1 MFS transporter [Prevotella copr
GCA_002104945.1-11601_t	Event3830	WP_217743825.1	54.8	7e-143	Prevotella copri	Bacteria;Bacteroidetes;Bacteroidia;Bacteroidales;Prevotellaceae;Prevotella	MFS transporter [Prevotella copri]_x0001_MBV3386699.1 MFS transporter [Prevotella copr
GCA_002104945.1-11611_t	Event3830	WP_217743825.1	55.2	2.4e-143	Prevotella copri	Bacteria;Bacteroidetes;Bacteroidia;Bacteroidales;Prevotellaceae;Prevotella	MFS transporter [Prevotella copri]_x0001_MBV3386699.1 MFS transporter [Prevotella copr
GCA_002104945.1-9875_t	Event3723	WP_248502673.1	54.9	3.3e-132	Prevotella sp. E15-22	Bacteria;Bacteroidetes;Bacteroidia;Bacteroidales;Prevotellaceae;Prevotella	D-xylose transporter XylE [Prevotella sp. E15-22]_x0001_UPS43512.1 D-xylose transporte
GCA_016097515.1-5412_t	Event6510	WP_092112202.1	41.3	2.3e-21	Prevotella sp. KH2C16	Bacteria;Bacteroidetes;Bacteroidia;Bacteroidales;Prevotellaceae;Prevotella	DIP1984 family protein [Prevotella sp. KH2C16]_x0001_SFG30738.1 hypothetical protein S
GCA_002104945.1-4496_t	Event10739	OYP53911.1	75.9	1.6e-91	Prevotella sp. P5-92	Bacteria;Bacteroidetes;Bacteroidia;Bacteroidales;Prevotellaceae;Prevotella	hypothetical protein CIK99_14690 [Prevotella sp. P5-92]
GCA_002104945.1-3612_t	Event3814	KGI22782.1	31.5	1.2e-18	Prevotella timonensis S9-PR14	Bacteria;Bacteroidetes;Bacteroidia;Bacteroidales;Prevotellaceae;Prevotella	GNAT family acetyltransferase [Prevotella timonensis S9-PR14]_x0001_MCL6747705.1 N-ace
GCA_002104945.1-3611_t	Event10561	KGI22782.1	30.7	1.2e-13	Prevotella timonensis S9-PR14	Bacteria;Bacteroidetes;Bacteroidia;Bacteroidales;Prevotellaceae;Prevotella	GNAT family acetyltransferase [Prevotella timonensis S9-PR14]_x0001_MCL6747705.1 N-ace
GCA_022570795.1-10440_t	Event4282	WP_149929260.1	40.5	2.6e-89	Phocaeicola dorei	Bacteria;Bacteroidetes;Bacteroidia;Bacteroidales;Bacteroidaceae;Phocaeicola	alpha-xylosidase, partial [Phocaeicola dorei]_x0001_KAA5378230.1 alpha-xylosidase, par
GCA_002104945.1-4677_t	Event1356	WP_118441012.1	30.8	8.8e-13	Phocaeicola plebeius	Bacteria;Bacteroidetes;Bacteroidia;Bacteroidales;Bacteroidaceae;Phocaeicola	chloramphenicol acetyltransferase [Phocaeicola plebeius]_x0001_RHL00318.1 chlorampheni
GCA_002104945.1-7405_t	Event5401	WP_029428050.1	57.3	1e-127	Bacteroides cellulosilyticus	Bacteria;Bacteroidetes;Bacteroidia;Bacteroidales;Bacteroidaceae;Bacteroides	acyltransferase [Bacteroides cellulosilyticus]_x0001_ALJ62697.1 Acyltransferase family
GCA_021307315.1-3257_t	Event8911	WP_224319157.1	31.5	2.5e-12	Bacteroides cellulosilyticus	Bacteria;Bacteroidetes;Bacteroidia;Bacteroidales;Bacteroidaceae;Bacteroides	sugar O-acetyltransferase [Bacteroides cellulosilyticus]_x0001_MBD8981751.1 sugar O-ac
GCA_015951145.1-7715_t	Event7963	WP_081800239.1	29.1	9.6e-16	Bacteroides faecichinchillae	Bacteria;Bacteroidetes;Bacteroidia;Bacteroidales;Bacteroidaceae;Bacteroides	lactonase family protein [Bacteroides faecichinchillae]
GCA_003415625.1-8654_t	Event4442	WP_250710044.1	34.4	4.8e-106	Bacteroides fragilis	Bacteria;Bacteroidetes;Bacteroidia;Bacteroidales;Bacteroidaceae;Bacteroides	glycoside hydrolase family 127 protein [Bacteroides fragilis]_x0001_MCM0270813.1 glyco
GCA_020744155.1-1682_t	Event11042	WP_233502055.1	43	1.2e-21	Bacteroides fragilis	Bacteria;Bacteroidetes;Bacteroidia;Bacteroidales;Bacteroidaceae;Bacteroides	fibronectin type III-like domain-contianing protein [Bacteroides fragilis]
GCA_000225545.1-10176_t	Event7340	WP_220391189.1	22.9	4.9e-07	Bacteroides fragilis	Bacteria;Bacteroidetes;Bacteroidia;Bacteroidales;Bacteroidaceae;Bacteroides	Fic family protein [Bacteroides fragilis]_x0001_MBW9278106.1 Fic family protein [Bacte
GCA_002803225.1-5116_t	Event7107	KAA3960748.1	25.2	4.3e-29	Bacteroides ovatus	Bacteria;Bacteroidetes;Bacteroidia;Bacteroidales;Bacteroidaceae;Bacteroides	DUF4979 domain-containing protein [Bacteroides ovatus]
GCA_001692895.1-7590_t	Event4361	WP_195654556.1	46.6	5.1e-54	Bacteroides sp. 1001136B_160425_E2	Bacteria;Bacteroidetes;Bacteroidia;Bacteroidales;Bacteroidaceae;Bacteroides	2-C-methyl-D-erythritol 4-phosphate cytidylyltransferase [Bacteroides sp. 100113
GCA_003545705.1-7492_t	Event7449	WP_163175910.1	35.7	4e-108	Bacteroides sp. 51	Bacteria;Bacteroidetes;Bacteroidia;Bacteroidales;Bacteroidaceae;Bacteroides	alpha-xylosidase [Bacteroides sp. 51]_x0001_NDV83270.1 alpha-xylosidase [Bacteroides s
GCA_905337335.1-2248_t	Event9314	WP_163176206.1	36.6	1.1e-67	Bacteroides sp. 51	Bacteria;Bacteroidetes;Bacteroidia;Bacteroidales;Bacteroidaceae;Bacteroides	asparagine synthase B [Bacteroides sp. 51]_x0001_NDV83597.1 asparagine synthase B [Bac
GCA_018257865.1-7630_t	Event1023	OKZ01755.1	30.5	1.4e-10	Bacteroides sp. CAG:1060_57_27	Bacteria;Bacteroidetes;Bacteroidia;Bacteroidales;Bacteroidaceae;Bacteroides	hypothetical protein BHV78_06525 [Bacteroides sp. CAG:1060_57_27]_x0001_HIR82815.1 N-a
GCA_003706395.1-2336_t	Event10546	WP_186993651.1	31	1.7e-25	Bacteroides sp. NSJ-2	Bacteria;Bacteroidetes;Bacteroidia;Bacteroidales;Bacteroidaceae;Bacteroides	endonuclease/exonuclease/phosphatase family protein [Bacteroides sp. NSJ-2]_x0001_MBC5
GCA_003856775.1-3517_t	Event7188	WP_186993651.1	30.3	1.8e-19	Bacteroides sp. NSJ-2	Bacteria;Bacteroidetes;Bacteroidia;Bacteroidales;Bacteroidaceae;Bacteroides	endonuclease/exonuclease/phosphatase family protein [Bacteroides sp. NSJ-2]_x0001_MBC5
GCA_001644525.1-4694_t	Event1519	KAB4271370.1	27.3	4e-54	Bacteroides thetaiotaomicron	Bacteria;Bacteroidetes;Bacteroidia;Bacteroidales;Bacteroidaceae;Bacteroides	Bacterial alpha-L-rhamnosidase, partial [Bacteroides thetaiotaomicron]
GCA_002287115.1-10228_t	Event508	WP_196069631.1	24.1	8e-22	Bacteroides thetaiotaomicron	Bacteria;Bacteroidetes;Bacteroidia;Bacteroidales;Bacteroidaceae;Bacteroides	hypothetical protein [Bacteroides thetaiotaomicron]_x0001_KAB4455024.1 hypothetical pr
GCA_003545705.1-6403_t	Event859	WP_234129476.1	26.6	5.9e-12	Bacteroides thetaiotaomicron	Bacteria;Bacteroidetes;Bacteroidia;Bacteroidales;Bacteroidaceae;Bacteroides	glycoside hydrolase family 43 protein [Bacteroides thetaiotaomicron]_x0001_MCE9240916.
GCA_019925285.1-2005_t	Event1519	KAB4271370.1	28.2	2.1e-38	Bacteroides thetaiotaomicron	Bacteria;Bacteroidetes;Bacteroidia;Bacteroidales;Bacteroidaceae;Bacteroides	Bacterial alpha-L-rhamnosidase, partial [Bacteroides thetaiotaomicron]
GCA_021396355.1-3556_t	Event1519	KAB4271370.1	27.9	1.2e-48	Bacteroides thetaiotaomicron	Bacteria;Bacteroidetes;Bacteroidia;Bacteroidales;Bacteroidaceae;Bacteroides	Bacterial alpha-L-rhamnosidase, partial [Bacteroides thetaiotaomicron]
GCA_010093505.1-3942_t	Event2847	WP_116714839.1	34.1	4.9e-06	Euzebya tangerina	Bacteria;Actinobacteria;Nitriliruptoria;Euzebyales;Euzebyaceae;Euzebya	DUF1330 domain-containing protein [Euzebya tangerina]
GCA_002917775.1-5591_t	Event11431	TVR26981.1	33.1	9.1e-32	Nitriliruptor sp.	Bacteria;Actinobacteria;Nitriliruptoria;Nitriliruptorales;Nitriliruptoraceae;Nitriliruptor	amidohydrolase [Nitriliruptor sp.]
GCA_001661265.1-5949_t	Event6732	QIN78487.1	64.3	1.4e-109	Rubrobacter marinus	Bacteria;Actinobacteria;Rubrobacteria;Rubrobacterales;Rubrobacteraceae;Rubrobacter	alpha/beta fold hydrolase [Rubrobacter marinus]
GCA_001630475.1-4488_t	Event5262	WP_132691908.1	33.6	8e-25	Rubrobacter taiwanensis	Bacteria;Actinobacteria;Rubrobacteria;Rubrobacterales;Rubrobacteraceae;Rubrobacter	SDR family NAD(P)-dependent oxidoreductase [Rubrobacter taiwanensis]_x0001_TCJ16028.1
GCA_012976205.1-3844_t	Event7549	WP_132691908.1	36.8	7.2e-38	Rubrobacter taiwanensis	Bacteria;Actinobacteria;Rubrobacteria;Rubrobacterales;Rubrobacteraceae;Rubrobacter	SDR family NAD(P)-dependent oxidoreductase [Rubrobacter taiwanensis]_x0001_TCJ16028.1
GCA_000827215.1-1512_t	Event5042	WP_132691908.1	28.9	2.6e-12	Rubrobacter taiwanensis	Bacteria;Actinobacteria;Rubrobacteria;Rubrobacterales;Rubrobacteraceae;Rubrobacter	SDR family NAD(P)-dependent oxidoreductase [Rubrobacter taiwanensis]_x0001_TCJ16028.1
GCA_001600355.1-4175_t	Event3779	QYJ14273.1	44.3	7.7e-61	Rubrobacter xylanophilus DSM 9941	Bacteria;Actinobacteria;Rubrobacteria;Rubrobacterales;Rubrobacteraceae;Rubrobacter	hypothetical protein Rxycam_00069 [Rubrobacter xylanophilus DSM 9941]
GCA_011032875.1-1046_t	Event7318	WP_133869375.1	31.2	2.4e-07	Ilumatobacter fluminis	Bacteria;Actinobacteria;Acidimicrobiia;Acidimicrobiales;Ilumatobacteraceae;Ilumatobacter	GNAT family N-acetyltransferase [Ilumatobacter fluminis]
GCA_002104945.1-263_t	Event1896	WP_165170152.1	66.7	2.6e-150	Adlercreutzia sp. ZJ242	Bacteria;Actinobacteria;Coriobacteriia;Eggerthellales;Eggerthellaceae;Adlercreutzia	Na+/H+ antiporter NhaC family protein [Adlercreutzia sp. ZJ242]
GCA_017654775.1-3556_t	Event4145	RHO40010.1	31.3	3.5e-18	Eggerthella sp. AM16-19	Bacteria;Actinobacteria;Coriobacteriia;Eggerthellales;Eggerthellaceae;Eggerthella	prephenate dehydratase [Eggerthella sp. AM16-19]
GCA_017654735.1-3999_t	Event4145	RHO40010.1	31.3	3.5e-18	Eggerthella sp. AM16-19	Bacteria;Actinobacteria;Coriobacteriia;Eggerthellales;Eggerthellaceae;Eggerthella	prephenate dehydratase [Eggerthella sp. AM16-19]
GCA_002104945.1-10023_t	Event617	WP_158049949.1	39	1.2e-223	Ellagibacter isourolithinifaciens	Bacteria;Actinobacteria;Coriobacteriia;Eggerthellales;Eggerthellaceae;Ellagibacter	thiol reductant ABC exporter subunit CydC [Ellagibacter isourolithinifaciens]_x0001_KA
GCA_022579005.1-7536_t	Event7993	WP_102379885.1	42.1	1.3e-82	Raoultibacter timonensis	Bacteria;Actinobacteria;Coriobacteriia;Eggerthellales;Eggerthellaceae;Raoultibacter	DUF2804 domain-containing protein [Raoultibacter timonensis]
GCA_900080155.1-5800_t	Event11368	WP_026909681.1	29.4	1e-18	Patulibacter minatonensis	Bacteria;Actinobacteria;Thermoleophilia;Solirubrobacterales;Patulibacteraceae;Patulibacter	acyltransferase [Patulibacter minatonensis]
GCA_023212725.1-5185_t	Event6331	WP_026909681.1	28.5	2.4e-20	Patulibacter minatonensis	Bacteria;Actinobacteria;Thermoleophilia;Solirubrobacterales;Patulibacteraceae;Patulibacter	acyltransferase [Patulibacter minatonensis]
GCA_003568695.1-3845_t	Event9752	WP_121248574.1	38	3e-12	Solirubrobacter pauli	Bacteria;Actinobacteria;Thermoleophilia;Solirubrobacterales;Solirubrobacteraceae;Solirubrobacter	peptide-methionine (R)-S-oxide reductase MsrB [Solirubrobacter pauli]_x0001_RKQ91182.1
GCA_001972285.1-3276_t	Event3405	WP_199578301.1	32.5	5e-12	Collinsella sp. AF39-11AT	Bacteria;Actinobacteria;Coriobacteriia;Coriobacteriales;Coriobacteriaceae;Collinsella	aminoacyl-tRNA hydrolase [Collinsella sp. AF39-11AT]
GCA_002104945.1-6668_t	Event11289	WP_117647423.1	33.5	5.1e-32	Collinsella sp. TM09-10AT	Bacteria;Actinobacteria;Coriobacteriia;Coriobacteriales;Coriobacteriaceae;Collinsella	alpha/beta hydrolase-fold protein [Collinsella sp. TM09-10AT]_x0001_RGJ12975.1 alpha/b
GCA_001599355.1-3731_t	Event3465	WP_117798570.1	38.8	3.6e-11	unclassified Collinsella	Bacteria;Actinobacteria;Coriobacteriia;Coriobacteriales;Coriobacteriaceae;Collinsella	MULTISPECIES: RidA family protein [unclassified Collinsella]_x0001_RGT47930.1 RidA fam
GCA_015039315.1-2748_t	Event11396	WP_249010441.1	44.8	6.8e-13	Conexibacter sp. DBS9H8	Bacteria;Actinobacteria;Thermoleophilia;Solirubrobacterales;Conexibacteraceae;Conexibacter	DUF427 domain-containing protein [Conexibacter sp. DBS9H8]
GCA_022814265.1-6851_t	Event2629	WP_249018863.1	52.8	5.6e-171	Conexibacter sp. S30A1	Bacteria;Actinobacteria;Thermoleophilia;Solirubrobacterales;Conexibacteraceae;Conexibacter	CocE/NonD family hydrolase [Conexibacter sp. S30A1]
GCA_003988815.1-6449_t	Event2629	WP_249018863.1	51.1	2.8e-162	Conexibacter sp. S30A1	Bacteria;Actinobacteria;Thermoleophilia;Solirubrobacterales;Conexibacteraceae;Conexibacter	CocE/NonD family hydrolase [Conexibacter sp. S30A1]
GCA_016109585.1-3993_t	Event2629	WP_249018863.1	54.5	8.6e-180	Conexibacter sp. S30A1	Bacteria;Actinobacteria;Thermoleophilia;Solirubrobacterales;Conexibacteraceae;Conexibacter	CocE/NonD family hydrolase [Conexibacter sp. S30A1]
GCA_003988865.1-2871_t	Event2629	WP_249018863.1	49.2	1.2e-155	Conexibacter sp. S30A1	Bacteria;Actinobacteria;Thermoleophilia;Solirubrobacterales;Conexibacteraceae;Conexibacter	CocE/NonD family hydrolase [Conexibacter sp. S30A1]
GCA_020726485.1-16982_t	Event2629	WP_249018863.1	52.7	4.7e-170	Conexibacter sp. S30A1	Bacteria;Actinobacteria;Thermoleophilia;Solirubrobacterales;Conexibacteraceae;Conexibacter	CocE/NonD family hydrolase [Conexibacter sp. S30A1]
GCA_010093605.1-2885_t	Event2629	WP_249018863.1	50.5	2.5e-163	Conexibacter sp. S30A1	Bacteria;Actinobacteria;Thermoleophilia;Solirubrobacterales;Conexibacteraceae;Conexibacter	CocE/NonD family hydrolase [Conexibacter sp. S30A1]
GCA_000835555.1-9987_t	Event2629	WP_249018863.1	52.9	1.3e-175	Conexibacter sp. S30A1	Bacteria;Actinobacteria;Thermoleophilia;Solirubrobacterales;Conexibacteraceae;Conexibacter	CocE/NonD family hydrolase [Conexibacter sp. S30A1]
GCA_002778095.1-3649_t	Event2629	WP_249018863.1	53.4	5.2e-177	Conexibacter sp. S30A1	Bacteria;Actinobacteria;Thermoleophilia;Solirubrobacterales;Conexibacteraceae;Conexibacter	CocE/NonD family hydrolase [Conexibacter sp. S30A1]
GCA_009805495.1-16102_t	Event2629	WP_249018863.1	52.7	1.5e-171	Conexibacter sp. S30A1	Bacteria;Actinobacteria;Thermoleophilia;Solirubrobacterales;Conexibacteraceae;Conexibacter	CocE/NonD family hydrolase [Conexibacter sp. S30A1]
GCA_001500285.1-11763_t	Event2629	WP_249018863.1	51.3	6.9e-166	Conexibacter sp. S30A1	Bacteria;Actinobacteria;Thermoleophilia;Solirubrobacterales;Conexibacteraceae;Conexibacter	CocE/NonD family hydrolase [Conexibacter sp. S30A1]
GCA_019096155.1-8809_t	Event2629	WP_249018863.1	51.1	2.6e-154	Conexibacter sp. S30A1	Bacteria;Actinobacteria;Thermoleophilia;Solirubrobacterales;Conexibacteraceae;Conexibacter	CocE/NonD family hydrolase [Conexibacter sp. S30A1]
GCA_021030905.1-11915_t	Event2629	WP_249018863.1	53.1	2.2e-175	Conexibacter sp. S30A1	Bacteria;Actinobacteria;Thermoleophilia;Solirubrobacterales;Conexibacteraceae;Conexibacter	CocE/NonD family hydrolase [Conexibacter sp. S30A1]
GCA_021396355.1-3598_t	Event2629	WP_249018863.1	49.1	6.8e-153	Conexibacter sp. S30A1	Bacteria;Actinobacteria;Thermoleophilia;Solirubrobacterales;Conexibacteraceae;Conexibacter	CocE/NonD family hydrolase [Conexibacter sp. S30A1]
GCA_002785995.1-10462_t	Event2629	WP_249018863.1	50.4	1.1e-163	Conexibacter sp. S30A1	Bacteria;Actinobacteria;Thermoleophilia;Solirubrobacterales;Conexibacteraceae;Conexibacter	CocE/NonD family hydrolase [Conexibacter sp. S30A1]
GCA_001008035.1-5322_t	Event2629	WP_249018863.1	51.1	4.4e-163	Conexibacter sp. S30A1	Bacteria;Actinobacteria;Thermoleophilia;Solirubrobacterales;Conexibacteraceae;Conexibacter	CocE/NonD family hydrolase [Conexibacter sp. S30A1]
GCA_000611715.1-1932_t	Event11364	WP_254570364.1	26.6	3.7e-08	Paraconexibacter sp. 02-257	Bacteria;Actinobacteria;Thermoleophilia;Solirubrobacterales;Paraconexibacteraceae;Paraconexibacter	GFA family protein [Paraconexibacter sp. 02-257]_x0001_UTI63639.1 GFA family protein [
GCA_003955835.1-8068_t	Event341	WP_216996972.1	44.9	1.2e-45	Aquihabitans sp. G128	Bacteria;Actinobacteria;Acidimicrobiia;Acidimicrobiales;Iamiaceae;Aquihabitans	SDR family oxidoreductase [Aquihabitans sp. G128]_x0001_QXC60023.1 SDR family oxidored
GCA_003705305.2-3794_t	Event341	WP_216996972.1	46.2	3.3e-51	Aquihabitans sp. G128	Bacteria;Actinobacteria;Acidimicrobiia;Acidimicrobiales;Iamiaceae;Aquihabitans	SDR family oxidoreductase [Aquihabitans sp. G128]_x0001_QXC60023.1 SDR family oxidored
GCA_017655985.1-1580_t	Event648	WP_216996973.1	23.6	1.1e-08	Aquihabitans sp. G128	Bacteria;Actinobacteria;Acidimicrobiia;Acidimicrobiales;Iamiaceae;Aquihabitans	carboxymuconolactone decarboxylase family protein [Aquihabitans sp. G128]_x0001_QXC600
GCA_022813445.1-4598_t	Event341	WP_216996972.1	45	2.2e-47	Aquihabitans sp. G128	Bacteria;Actinobacteria;Acidimicrobiia;Acidimicrobiales;Iamiaceae;Aquihabitans	SDR family oxidoreductase [Aquihabitans sp. G128]_x0001_QXC60023.1 SDR family oxidored
GCA_000585565.1-3200_t	Event341	WP_216996972.1	47.7	2.5e-48	Aquihabitans sp. G128	Bacteria;Actinobacteria;Acidimicrobiia;Acidimicrobiales;Iamiaceae;Aquihabitans	SDR family oxidoreductase [Aquihabitans sp. G128]_x0001_QXC60023.1 SDR family oxidored
GCA_020726555.1-11718_t	Event406	TAJ99266.1	42.2	1.7e-68	Candidatus Manganitrophaceae bacterium	Bacteria;Nitrospirae;Nitrospira;Candidatus Troglogloeales;Candidatus Manganitrophaceae	peptidase M4 family protein [Candidatus Manganitrophaceae bacterium]
GCA_021029105.1-10086_t	Event678	TAJ99266.1	46.9	7.2e-82	Candidatus Manganitrophaceae bacterium	Bacteria;Nitrospirae;Nitrospira;Candidatus Troglogloeales;Candidatus Manganitrophaceae	peptidase M4 family protein [Candidatus Manganitrophaceae bacterium]
GCA_012184525.1-6928_t	Event485	TAJ99266.1	42.1	2e-55	Candidatus Manganitrophaceae bacterium	Bacteria;Nitrospirae;Nitrospira;Candidatus Troglogloeales;Candidatus Manganitrophaceae	peptidase M4 family protein [Candidatus Manganitrophaceae bacterium]
GCA_020881915.1-10519_t	Event406	TAJ99266.1	43.4	4.4e-72	Candidatus Manganitrophaceae bacterium	Bacteria;Nitrospirae;Nitrospira;Candidatus Troglogloeales;Candidatus Manganitrophaceae	peptidase M4 family protein [Candidatus Manganitrophaceae bacterium]
GCA_001950515.1-9749_t	Event1260	TAJ99266.1	50.7	2.9e-84	Candidatus Manganitrophaceae bacterium	Bacteria;Nitrospirae;Nitrospira;Candidatus Troglogloeales;Candidatus Manganitrophaceae	peptidase M4 family protein [Candidatus Manganitrophaceae bacterium]
GCA_021029105.1-10103_t	Event9064	TAJ99266.1	50.9	4.6e-85	Candidatus Manganitrophaceae bacterium	Bacteria;Nitrospirae;Nitrospira;Candidatus Troglogloeales;Candidatus Manganitrophaceae	peptidase M4 family protein [Candidatus Manganitrophaceae bacterium]
GCA_014905255.1-10236_t	Event406	TAJ99266.1	44.9	5.3e-78	Candidatus Manganitrophaceae bacterium	Bacteria;Nitrospirae;Nitrospira;Candidatus Troglogloeales;Candidatus Manganitrophaceae	peptidase M4 family protein [Candidatus Manganitrophaceae bacterium]
GCA_000611755.1-8049_t	Event10002	TAJ99266.1	52	2.1e-87	Candidatus Manganitrophaceae bacterium	Bacteria;Nitrospirae;Nitrospira;Candidatus Troglogloeales;Candidatus Manganitrophaceae	peptidase M4 family protein [Candidatus Manganitrophaceae bacterium]
GCA_020906515.1-2665_t	Event7844	KAF0095457.1	62.6	1.4e-67	Puniceicoccaceae bacterium 5H	Bacteria;Verrucomicrobia;Opitutae;Puniceicoccales;Puniceicoccaceae	AraC family transcriptional regulator [Puniceicoccaceae bacterium 5H]
GCA_020809705.1-2366_t	Event9386	WP_007413636.1	63.6	5.3e-90	Pedosphaera parvula	Bacteria;Verrucomicrobia;Verrucomicrobiae;Verrucomicrobiales;Pedosphaera	menaquinone biosynthesis protein [Pedosphaera parvula]_x0001_EEF62284.1 protein of unk
GCA_001557505.1-7782_t	Event2252	PAW80594.1	71.9	9.9e-56	Pedosphaera sp. Tous-C6FEB	Bacteria;Verrucomicrobia;Verrucomicrobiae;Verrucomicrobiales;Pedosphaera	low molecular weight phosphatase family protein [Pedosphaera sp. Tous-C6FEB]
GCA_001500285.1-17132_t	Event2252	PAW80594.1	69.8	4.5e-53	Pedosphaera sp. Tous-C6FEB	Bacteria;Verrucomicrobia;Verrucomicrobiae;Verrucomicrobiales;Pedosphaera	low molecular weight phosphatase family protein [Pedosphaera sp. Tous-C6FEB]
GCA_021399465.1-10999_t	Event2252	PAW80594.1	74.1	9.4e-57	Pedosphaera sp. Tous-C6FEB	Bacteria;Verrucomicrobia;Verrucomicrobiae;Verrucomicrobiales;Pedosphaera	low molecular weight phosphatase family protein [Pedosphaera sp. Tous-C6FEB]
GCA_003415645.1-6088_t	Event2252	PAW80594.1	68.8	8.4e-55	Pedosphaera sp. Tous-C6FEB	Bacteria;Verrucomicrobia;Verrucomicrobiae;Verrucomicrobiales;Pedosphaera	low molecular weight phosphatase family protein [Pedosphaera sp. Tous-C6FEB]
GCA_020726525.1-6582_t	Event2252	PAW80594.1	66.9	4e-52	Pedosphaera sp. Tous-C6FEB	Bacteria;Verrucomicrobia;Verrucomicrobiae;Verrucomicrobiales;Pedosphaera	low molecular weight phosphatase family protein [Pedosphaera sp. Tous-C6FEB]
GCA_022702485.1-2295_t	Event2252	PAW80594.1	65.2	2.6e-48	Pedosphaera sp. Tous-C6FEB	Bacteria;Verrucomicrobia;Verrucomicrobiae;Verrucomicrobiales;Pedosphaera	low molecular weight phosphatase family protein [Pedosphaera sp. Tous-C6FEB]
GCA_007644065.1-13254_t	Event2252	PAW80594.1	53.1	2.4e-44	Pedosphaera sp. Tous-C6FEB	Bacteria;Verrucomicrobia;Verrucomicrobiae;Verrucomicrobiales;Pedosphaera	low molecular weight phosphatase family protein [Pedosphaera sp. Tous-C6FEB]
GCA_002786065.1-6508_t	Event6904	RYD85838.1	43.9	5.2e-26	Verrucomicrobiaceae bacterium	Bacteria;Verrucomicrobia;Verrucomicrobiae;Verrucomicrobiales;Verrucomicrobiaceae	nuclear transport factor 2 family protein [Verrucomicrobiaceae bacterium]
GCA_022813225.1-1505_t	Event1448	RYD85838.1	46.4	1.2e-32	Verrucomicrobiaceae bacterium	Bacteria;Verrucomicrobia;Verrucomicrobiae;Verrucomicrobiales;Verrucomicrobiaceae	nuclear transport factor 2 family protein [Verrucomicrobiaceae bacterium]
GCA_002989075.1-2798_t	Event1448	RYD85838.1	47.3	1.3e-32	Verrucomicrobiaceae bacterium	Bacteria;Verrucomicrobia;Verrucomicrobiae;Verrucomicrobiales;Verrucomicrobiaceae	nuclear transport factor 2 family protein [Verrucomicrobiaceae bacterium]
GCA_009982855.1-5952_t	Event785	RYD27201.1	34.4	7.2e-13	Verrucomicrobiaceae bacterium	Bacteria;Verrucomicrobia;Verrucomicrobiae;Verrucomicrobiales;Verrucomicrobiaceae	IS630 family transposase [Verrucomicrobiaceae bacterium]
GCA_000151295.1-16018_t	Event6423	RYD73859.1	37.4	4.9e-21	Verrucomicrobiaceae bacterium	Bacteria;Verrucomicrobia;Verrucomicrobiae;Verrucomicrobiales;Verrucomicrobiaceae	DNA helicase UvrD, partial [Verrucomicrobiaceae bacterium]
GCA_021432635.1-7993_t	Event248	RYD85838.1	49.3	1.5e-30	Verrucomicrobiaceae bacterium	Bacteria;Verrucomicrobia;Verrucomicrobiae;Verrucomicrobiales;Verrucomicrobiaceae	nuclear transport factor 2 family protein [Verrucomicrobiaceae bacterium]
GCA_010093925.1-23003_t	Event1448	RYD85838.1	46.6	2.8e-30	Verrucomicrobiaceae bacterium	Bacteria;Verrucomicrobia;Verrucomicrobiae;Verrucomicrobiales;Verrucomicrobiaceae	nuclear transport factor 2 family protein [Verrucomicrobiaceae bacterium]
GCA_003144115.1-2976_t	Event2739	PTY07088.1	36.3	6.3e-39	Opitutaceae bacterium EW11	Bacteria;Verrucomicrobia;Opitutae;Opitutales;Opitutaceae	carboxylesterase [Opitutaceae bacterium EW11]
GCA_000827325.1-4530_t	Event9047	WP_152268068.1	26.9	1e-44	Agriterribacter humi	Bacteria;Bacteroidetes;Chitinophagia;Chitinophagales;Chitinophagaceae;Agriterribacter	hypothetical protein [Agriterribacter humi]
GCA_016097515.1-71_t	Event4537	WP_222166374.1	49.7	3.7e-40	Edaphocola aurantiacus	Bacteria;Bacteroidetes;Chitinophagia;Chitinophagales;Chitinophagaceae;Edaphocola	methyltransferase domain-containing protein [Edaphocola aurantiacus]
GCA_001661515.1-2468_t	Event7398	WP_182805079.1	62.2	5.8e-160	Lacibacter sp. S13-6-6	Bacteria;Bacteroidetes;Chitinophagia;Chitinophagales;Chitinophagaceae;Lacibacter	O-acetylhomoserine aminocarboxypropyltransferase/cysteine synthase [Lacibacter s
GCA_003708105.2-5939_t	Event9224	WP_147187869.1	54.3	3.4e-41	Panacibacter ginsenosidivorans	Bacteria;Bacteroidetes;Chitinophagia;Chitinophagales;Chitinophagaceae;Panacibacter	nuclear transport factor 2 family protein [Panacibacter ginsenosidivorans]_x0001_QEC66
GCA_003705275.1-2038_t	Event1959	WP_237876415.1	52.2	2.5e-100	Terrimonas sp. NA20	Bacteria;Bacteroidetes;Chitinophagia;Chitinophagales;Chitinophagaceae;Terrimonas	zinc-dependent alcohol dehydrogenase family protein [Terrimonas sp. NA20]_x0001_MCG261
GCA_003708105.2-432_t	Event1959	WP_237876415.1	56.9	3.1e-111	Terrimonas sp. NA20	Bacteria;Bacteroidetes;Chitinophagia;Chitinophagales;Chitinophagaceae;Terrimonas	zinc-dependent alcohol dehydrogenase family protein [Terrimonas sp. NA20]_x0001_MCG261
GCA_003705635.1-5820_t	Event1959	WP_237876415.1	56.1	3.6e-115	Terrimonas sp. NA20	Bacteria;Bacteroidetes;Chitinophagia;Chitinophagales;Chitinophagaceae;Terrimonas	zinc-dependent alcohol dehydrogenase family protein [Terrimonas sp. NA20]_x0001_MCG261
GCA_001640025.2-5985_t	Event1959	WP_237876415.1	56.6	2.8e-116	Terrimonas sp. NA20	Bacteria;Bacteroidetes;Chitinophagia;Chitinophagales;Chitinophagaceae;Terrimonas	zinc-dependent alcohol dehydrogenase family protein [Terrimonas sp. NA20]_x0001_MCG261
GCA_003708105.2-1637_t	Event7578	WP_066208657.1	56.7	3.7e-72	Arachidicoccus sp. BS20	Bacteria;Bacteroidetes;Chitinophagia;Chitinophagales;Chitinophagaceae;Arachidicoccus	DUF3050 domain-containing protein [Arachidicoccus sp. BS20]_x0001_ANI90210.1 heme oxyg
GCA_003705705.1-3075_t	Event4888	WP_066208657.1	51	2.7e-67	Arachidicoccus sp. BS20	Bacteria;Bacteroidetes;Chitinophagia;Chitinophagales;Chitinophagaceae;Arachidicoccus	DUF3050 domain-containing protein [Arachidicoccus sp. BS20]_x0001_ANI90210.1 heme oxyg
GCA_003706415.2-3706_t	Event10429	WP_066208657.1	55.7	1.8e-69	Arachidicoccus sp. BS20	Bacteria;Bacteroidetes;Chitinophagia;Chitinophagales;Chitinophagaceae;Arachidicoccus	DUF3050 domain-containing protein [Arachidicoccus sp. BS20]_x0001_ANI90210.1 heme oxyg
GCA_003705635.1-3655_t	Event2941	WP_066208657.1	52.8	1.6e-68	Arachidicoccus sp. BS20	Bacteria;Bacteroidetes;Chitinophagia;Chitinophagales;Chitinophagaceae;Arachidicoccus	DUF3050 domain-containing protein [Arachidicoccus sp. BS20]_x0001_ANI90210.1 heme oxyg
GCA_022829195.1-12147_t	Event6967	WP_167291584.1	40.4	4.4e-47	Paraflavitalea devenefica	Bacteria;Bacteroidetes;Chitinophagia;Chitinophagales;Chitinophagaceae;Paraflavitalea	tyrosine-protein phosphatase [Paraflavitalea devenefica]_x0001_NII28813.1 tyrosine-pro
GCA_018282005.1-2697_t	Event4992	WP_250687930.1	39.4	5.1e-29	Sediminibacterium sp. RHBRASLY1	Bacteria;Bacteroidetes;Chitinophagia;Chitinophagales;Chitinophagaceae;Sediminibacterium	isoaspartyl peptidase/L-asparaginase, partial [Sediminibacterium sp. RHBRASLY1]
GCA_022606135.1-6079_t	Event4992	WP_250687930.1	41.3	3.6e-29	Sediminibacterium sp. RHBRASLY1	Bacteria;Bacteroidetes;Chitinophagia;Chitinophagales;Chitinophagaceae;Sediminibacterium	isoaspartyl peptidase/L-asparaginase, partial [Sediminibacterium sp. RHBRASLY1]
GCA_023065455.1-1951_t	Event3587	WP_111001042.1	34.7	3.8e-46	Taibaiella soli	Bacteria;Bacteroidetes;Chitinophagia;Chitinophagales;Chitinophagaceae;Taibaiella	hypothetical protein [Taibaiella soli]_x0001_PZF70841.1 hypothetical protein DN068_216
GCA_000328965.1-8787_t	Event3587	WP_111001042.1	38.5	1.9e-50	Taibaiella soli	Bacteria;Bacteroidetes;Chitinophagia;Chitinophagales;Chitinophagaceae;Taibaiella	hypothetical protein [Taibaiella soli]_x0001_PZF70841.1 hypothetical protein DN068_216
GCA_008704415.1-6326_t	Event3587	WP_111001042.1	42.1	1e-70	Taibaiella soli	Bacteria;Bacteroidetes;Chitinophagia;Chitinophagales;Chitinophagaceae;Taibaiella	hypothetical protein [Taibaiella soli]_x0001_PZF70841.1 hypothetical protein DN068_216
GCA_022814215.1-581_t	Event3587	WP_111001042.1	34.1	4.6e-50	Taibaiella soli	Bacteria;Bacteroidetes;Chitinophagia;Chitinophagales;Chitinophagaceae;Taibaiella	hypothetical protein [Taibaiella soli]_x0001_PZF70841.1 hypothetical protein DN068_216
GCA_003705705.1-3166_t	Event278	WP_169426871.1	58.3	1.3e-76	Pseudoflavitalea sp. G-6-1-2	Bacteria;Bacteroidetes;Chitinophagia;Chitinophagales;Chitinophagaceae;Pseudoflavitalea	SDR family oxidoreductase [Pseudoflavitalea sp. G-6-1-2]_x0001_NML22918.1 SDR family o
GCA_016906335.1-3551_t	Event278	WP_169426871.1	57.3	1.7e-74	Pseudoflavitalea sp. G-6-1-2	Bacteria;Bacteroidetes;Chitinophagia;Chitinophagales;Chitinophagaceae;Pseudoflavitalea	SDR family oxidoreductase [Pseudoflavitalea sp. G-6-1-2]_x0001_NML22918.1 SDR family o
GCA_003705705.1-293_t	Event278	WP_169426871.1	62.8	1.4e-86	Pseudoflavitalea sp. G-6-1-2	Bacteria;Bacteroidetes;Chitinophagia;Chitinophagales;Chitinophagaceae;Pseudoflavitalea	SDR family oxidoreductase [Pseudoflavitalea sp. G-6-1-2]_x0001_NML22918.1 SDR family o
GCA_023627985.1-2082_t	Event278	WP_169426871.1	59.1	2.6e-69	Pseudoflavitalea sp. G-6-1-2	Bacteria;Bacteroidetes;Chitinophagia;Chitinophagales;Chitinophagaceae;Pseudoflavitalea	SDR family oxidoreductase [Pseudoflavitalea sp. G-6-1-2]_x0001_NML22918.1 SDR family o
GCA_003708315.2-1130_t	Event278	WP_169426871.1	58.9	2.2e-79	Pseudoflavitalea sp. G-6-1-2	Bacteria;Bacteroidetes;Chitinophagia;Chitinophagales;Chitinophagaceae;Pseudoflavitalea	SDR family oxidoreductase [Pseudoflavitalea sp. G-6-1-2]_x0001_NML22918.1 SDR family o
GCA_003705635.1-1479_t	Event278	WP_169426871.1	64.9	3.8e-87	Pseudoflavitalea sp. G-6-1-2	Bacteria;Bacteroidetes;Chitinophagia;Chitinophagales;Chitinophagaceae;Pseudoflavitalea	SDR family oxidoreductase [Pseudoflavitalea sp. G-6-1-2]_x0001_NML22918.1 SDR family o
GCA_003706415.2-4797_t	Event278	WP_169426871.1	61.3	1.7e-82	Pseudoflavitalea sp. G-6-1-2	Bacteria;Bacteroidetes;Chitinophagia;Chitinophagales;Chitinophagaceae;Pseudoflavitalea	SDR family oxidoreductase [Pseudoflavitalea sp. G-6-1-2]_x0001_NML22918.1 SDR family o
GCA_001661245.1-1799_t	Event278	WP_169426871.1	54.5	1.9e-70	Pseudoflavitalea sp. G-6-1-2	Bacteria;Bacteroidetes;Chitinophagia;Chitinophagales;Chitinophagaceae;Pseudoflavitalea	SDR family oxidoreductase [Pseudoflavitalea sp. G-6-1-2]_x0001_NML22918.1 SDR family o
GCA_001600355.1-2033_t	Event278	WP_169426871.1	55.5	3.6e-66	Pseudoflavitalea sp. G-6-1-2	Bacteria;Bacteroidetes;Chitinophagia;Chitinophagales;Chitinophagaceae;Pseudoflavitalea	SDR family oxidoreductase [Pseudoflavitalea sp. G-6-1-2]_x0001_NML22918.1 SDR family o
GCA_003705305.2-4785_t	Event278	WP_169426871.1	59.9	9.8e-83	Pseudoflavitalea sp. G-6-1-2	Bacteria;Bacteroidetes;Chitinophagia;Chitinophagales;Chitinophagaceae;Pseudoflavitalea	SDR family oxidoreductase [Pseudoflavitalea sp. G-6-1-2]_x0001_NML22918.1 SDR family o
GCA_900497715.1-687_t	Event278	WP_169426871.1	57.3	2.5e-75	Pseudoflavitalea sp. G-6-1-2	Bacteria;Bacteroidetes;Chitinophagia;Chitinophagales;Chitinophagaceae;Pseudoflavitalea	SDR family oxidoreductase [Pseudoflavitalea sp. G-6-1-2]_x0001_NML22918.1 SDR family o
GCA_003705905.1-4127_t	Event278	WP_169426871.1	61.4	1.2e-80	Pseudoflavitalea sp. G-6-1-2	Bacteria;Bacteroidetes;Chitinophagia;Chitinophagales;Chitinophagaceae;Pseudoflavitalea	SDR family oxidoreductase [Pseudoflavitalea sp. G-6-1-2]_x0001_NML22918.1 SDR family o
GCA_001599715.1-3007_t	Event6209	WP_169425910.1	35.5	1.4e-24	Pseudoflavitalea sp. G-6-1-2	Bacteria;Bacteroidetes;Chitinophagia;Chitinophagales;Chitinophagaceae;Pseudoflavitalea	tail fiber protein [Pseudoflavitalea sp. G-6-1-2]_x0001_NML22096.1 phage tail protein
GCA_003708105.2-1050_t	Event278	WP_169426871.1	62.8	3.9e-84	Pseudoflavitalea sp. G-6-1-2	Bacteria;Bacteroidetes;Chitinophagia;Chitinophagales;Chitinophagaceae;Pseudoflavitalea	SDR family oxidoreductase [Pseudoflavitalea sp. G-6-1-2]_x0001_NML22918.1 SDR family o
GCA_003707925.2-3396_t	Event278	WP_169426871.1	57.7	8.5e-79	Pseudoflavitalea sp. G-6-1-2	Bacteria;Bacteroidetes;Chitinophagia;Chitinophagales;Chitinophagaceae;Pseudoflavitalea	SDR family oxidoreductase [Pseudoflavitalea sp. G-6-1-2]_x0001_NML22918.1 SDR family o
GCA_020995425.1-1382_t	Event278	WP_169426871.1	49.6	5e-63	Pseudoflavitalea sp. G-6-1-2	Bacteria;Bacteroidetes;Chitinophagia;Chitinophagales;Chitinophagaceae;Pseudoflavitalea	SDR family oxidoreductase [Pseudoflavitalea sp. G-6-1-2]_x0001_NML22918.1 SDR family o
GCA_900654225.1-780_t	Event278	WP_169426871.1	57.5	1.1e-75	Pseudoflavitalea sp. G-6-1-2	Bacteria;Bacteroidetes;Chitinophagia;Chitinophagales;Chitinophagaceae;Pseudoflavitalea	SDR family oxidoreductase [Pseudoflavitalea sp. G-6-1-2]_x0001_NML22918.1 SDR family o
GCA_003705705.1-2386_t	Event278	WP_169426871.1	61.5	3e-84	Pseudoflavitalea sp. G-6-1-2	Bacteria;Bacteroidetes;Chitinophagia;Chitinophagales;Chitinophagaceae;Pseudoflavitalea	SDR family oxidoreductase [Pseudoflavitalea sp. G-6-1-2]_x0001_NML22918.1 SDR family o
GCA_900654225.1-370_t	Event278	WP_169426871.1	52.4	7.9e-69	Pseudoflavitalea sp. G-6-1-2	Bacteria;Bacteroidetes;Chitinophagia;Chitinophagales;Chitinophagaceae;Pseudoflavitalea	SDR family oxidoreductase [Pseudoflavitalea sp. G-6-1-2]_x0001_NML22918.1 SDR family o
GCA_009650685.1-2710_t	Event278	WP_169426871.1	57.7	7.4e-75	Pseudoflavitalea sp. G-6-1-2	Bacteria;Bacteroidetes;Chitinophagia;Chitinophagales;Chitinophagaceae;Pseudoflavitalea	SDR family oxidoreductase [Pseudoflavitalea sp. G-6-1-2]_x0001_NML22918.1 SDR family o
GCA_001630335.1-1211_t	Event10208	WP_169427501.1	26.4	2.6e-06	Pseudoflavitalea sp. G-6-1-2	Bacteria;Bacteroidetes;Chitinophagia;Chitinophagales;Chitinophagaceae;Pseudoflavitalea	GNAT family N-acetyltransferase [Pseudoflavitalea sp. G-6-1-2]_x0001_NML23581.1 GNAT f
GCA_001600095.1-5581_t	Event3024	WP_224118357.1	26	6.8e-19	Flavihumibacter profundi	Bacteria;Bacteroidetes;Chitinophagia;Chitinophagales;Chitinophagaceae;Flavihumibacter	serine hydrolase [Flavihumibacter profundi]_x0001_MBZ5858987.1 serine hydrolase [Flavi
GCA_001600615.1-95_t	Event10194	WP_224118357.1	22.4	3.9e-14	Flavihumibacter profundi	Bacteria;Bacteroidetes;Chitinophagia;Chitinophagales;Chitinophagaceae;Flavihumibacter	serine hydrolase [Flavihumibacter profundi]_x0001_MBZ5858987.1 serine hydrolase [Flavi
GCA_003144115.1-5088_t	Event2684	WP_214446049.1	36.2	7.8e-26	Flavihumibacter sp. IMCC34838	Bacteria;Bacteroidetes;Chitinophagia;Chitinophagales;Chitinophagaceae;Flavihumibacter	bifunctional nicotinamidase/pyrazinamidase [Flavihumibacter sp. IMCC34838]_x0001_ULQ57
GCA_000708205.1-1205_t	Event4834	WP_214446049.1	38.8	6.7e-21	Flavihumibacter sp. IMCC34838	Bacteria;Bacteroidetes;Chitinophagia;Chitinophagales;Chitinophagaceae;Flavihumibacter	bifunctional nicotinamidase/pyrazinamidase [Flavihumibacter sp. IMCC34838]_x0001_ULQ57
GCA_001600615.1-96_t	Event2393	WP_090388506.1	24.1	7.9e-12	Niabella drilacis	Bacteria;Bacteroidetes;Chitinophagia;Chitinophagales;Chitinophagaceae;Niabella	serine hydrolase [Niabella drilacis]_x0001_SDC20348.1 CubicO group peptidase, beta-lac
GCA_010094025.1-8142_t	Event2138	WP_240849791.1	28.8	6.9e-29	Niabella hibiscisoli	Bacteria;Bacteroidetes;Chitinophagia;Chitinophagales;Chitinophagaceae;Niabella	hypothetical protein [Niabella hibiscisoli]_x0001_MCH5719229.1 hypothetical protein [N
GCA_023627935.1-6658_t	Event8187	AHF14313.1	45.3	3.6e-48	Niabella soli DSM 19437	Bacteria;Bacteroidetes;Chitinophagia;Chitinophagales;Chitinophagaceae;Niabella	oxidoreductase [Niabella soli DSM 19437]
GCA_009192285.1-7891_t	Event1332	WP_235552411.1	30.5	9.7e-24	Niabella sp. CC-SYL272	Bacteria;Bacteroidetes;Chitinophagia;Chitinophagales;Chitinophagaceae;Niabella	SMP-30/gluconolactonase/LRE family protein [Niabella sp. CC-SYL272]_x0001_MCF3108092.1
GCA_002104945.1-9681_t	Event9910	UCF98548.1	36.6	1.2e-51	Spirochaetaceae bacterium	Bacteria;Spirochaetes;Spirochaetia;Spirochaetales;Spirochaetaceae	MAG: hypothetical protein JSV89_03195 [Spirochaetaceae bacterium]
GCA_001630335.1-7235_t	Event6477	GJQ51463.1	37.1	8e-15	Anaerolineaceae bacterium	Bacteria;Chloroflexi;Anaerolineae;Anaerolineales;Anaerolineaceae	hypothetical protein HKUEN02_03100 [Anaerolineaceae bacterium]
GCA_001661265.1-4384_t	Event10094	RJP48224.1	41.9	2.8e-20	Anaerolineaceae bacterium	Bacteria;Chloroflexi;Anaerolineae;Anaerolineales;Anaerolineaceae	CinA family protein [Anaerolineaceae bacterium]
GCA_019669825.1-238_t	Event860	GIS67140.1	57.1	5.6e-33	Anaerolineaceae bacterium	Bacteria;Chloroflexi;Anaerolineae;Anaerolineales;Anaerolineaceae	hypothetical protein CM1200mP6_02080 [Anaerolineaceae bacterium]
GCA_011290525.1-6272_t	Event2091	WP_162330634.1	28.9	3.3e-77	Chitinophaga agri	Bacteria;Bacteroidetes;Chitinophagia;Chitinophagales;Chitinophagaceae;Chitinophaga	ATP-binding protein [Chitinophaga agri]_x0001_QHS58931.1 response regulator [Chitinoph
GCA_020809705.1-17125_t	Event7123	WP_146864993.1	26.1	9.4e-21	Chitinophaga cymbidii	Bacteria;Bacteroidetes;Chitinophagia;Chitinophagales;Chitinophagaceae;Chitinophaga	phosphatidylinositol-specific phospholipase C [Chitinophaga cymbidii]_x0001_GEP97438.1
GCA_021014935.1-2125_t	Event907	WP_169223725.1	30.8	2.2e-45	Chitinophaga fulva	Bacteria;Bacteroidetes;Chitinophagia;Chitinophagales;Chitinophagaceae;Chitinophaga	FAD-dependent monooxygenase [Chitinophaga fulva]_x0001_NML36612.1 FAD-dependent monoox
GCA_000827425.1-2971_t	Event907	WP_169223725.1	31.3	1.1e-49	Chitinophaga fulva	Bacteria;Bacteroidetes;Chitinophagia;Chitinophagales;Chitinophagaceae;Chitinophaga	FAD-dependent monooxygenase [Chitinophaga fulva]_x0001_NML36612.1 FAD-dependent monoox
GCA_004303015.1-4134_t	Event2187	WP_169229011.1	23.5	3.6e-09	Chitinophaga fulva	Bacteria;Bacteroidetes;Chitinophagia;Chitinophagales;Chitinophagaceae;Chitinophaga	hypothetical protein [Chitinophaga fulva]_x0001_NML42009.1 hypothetical protein [Chiti
GCA_001599715.1-951_t	Event291	WP_106605927.1	39	2e-10	Chitinophaga ginsengisoli	Bacteria;Bacteroidetes;Chitinophagia;Chitinophagales;Chitinophagaceae;Chitinophaga	DUF4267 domain-containing protein [Chitinophaga ginsengisoli]
GCA_015179025.1-5628_t	Event8533	WP_211976038.1	28	5.6e-17	Chitinophaga hostae	Bacteria;Bacteroidetes;Chitinophagia;Chitinophagales;Chitinophagaceae;Chitinophaga	DJ-1/PfpI family protein [Chitinophaga hostae]_x0001_MBS0030899.1 DJ-1/PfpI family pro
GCA_001972285.1-6718_t	Event9095	WP_146306496.1	26.9	1e-12	Chitinophaga pinensis	Bacteria;Bacteroidetes;Chitinophagia;Chitinophagales;Chitinophagaceae;Chitinophaga	NTP transferase domain-containing protein [Chitinophaga pinensis]_x0001_TWV99056.1 mol
GCA_000832265.1-1516_t	Event3928	WP_146307480.1	41.5	7e-15	Chitinophaga pinensis	Bacteria;Bacteroidetes;Chitinophagia;Chitinophagales;Chitinophagaceae;Chitinophaga	Gfo/Idh/MocA family oxidoreductase [Chitinophaga pinensis]_x0001_TWV95724.1 Gfo/Idh/Mo
GCA_001557505.1-9373_t	Event10210	WP_012791914.1	25.4	9e-13	Chitinophaga pinensis	Bacteria;Bacteroidetes;Chitinophagia;Chitinophagales;Chitinophagaceae;Chitinophaga	zinc metalloprotease [Chitinophaga pinensis]_x0001_ACU61746.1 metalloprotease MEP1-lik
GCA_000827275.1-2128_t	Event907	WP_188088256.1	28.6	4.2e-35	Chitinophaga qingshengii	Bacteria;Bacteroidetes;Chitinophagia;Chitinophagales;Chitinophagaceae;Chitinophaga	FAD-dependent monooxygenase [Chitinophaga qingshengii]_x0001_MBC9931220.1 FAD-dependen
GCA_020800285.1-1194_t	Event10247	WP_116857433.1	47.1	8e-83	Chitinophaga silvisoli	Bacteria;Bacteroidetes;Chitinophagia;Chitinophagales;Chitinophagaceae;Chitinophaga	D-alanine--D-alanine ligase [Chitinophaga silvisoli]_x0001_RFM30887.1 D-alanine--D-ala
GCA_001910725.1-5633_t	Event1774	WP_149699038.1	35.5	3.8e-36	Chitinophaga sp. CF418	Bacteria;Bacteroidetes;Chitinophagia;Chitinophagales;Chitinophagaceae;Chitinophaga	oxidoreductase [Chitinophaga sp. CF418]_x0001_SHN45165.1 NADP-dependent 3-hydroxy acid
GCA_003116875.1-1800_t	Event2411	WP_149699325.1	46.9	4.3e-76	Chitinophaga sp. CF418	Bacteria;Bacteroidetes;Chitinophagia;Chitinophagales;Chitinophagaceae;Chitinophaga	ATP-grasp domain-containing protein [Chitinophaga sp. CF418]_x0001_SHN45790.1 D-alanin
GCA_021527695.1-1394_t	Event2411	WP_149699325.1	42.6	3.2e-66	Chitinophaga sp. CF418	Bacteria;Bacteroidetes;Chitinophagia;Chitinophagales;Chitinophagaceae;Chitinophaga	ATP-grasp domain-containing protein [Chitinophaga sp. CF418]_x0001_SHN45790.1 D-alanin
GCA_002102565.1-3386_t	Event2411	WP_149699325.1	43.1	7.1e-71	Chitinophaga sp. CF418	Bacteria;Bacteroidetes;Chitinophagia;Chitinophagales;Chitinophagaceae;Chitinophaga	ATP-grasp domain-containing protein [Chitinophaga sp. CF418]_x0001_SHN45790.1 D-alanin
GCA_001599715.1-5619_t	Event2411	WP_149699325.1	41.1	1.3e-68	Chitinophaga sp. CF418	Bacteria;Bacteroidetes;Chitinophagia;Chitinophagales;Chitinophagaceae;Chitinophaga	ATP-grasp domain-containing protein [Chitinophaga sp. CF418]_x0001_SHN45790.1 D-alanin
GCA_014462655.1-23481_t	Event1596	WP_167019579.1	38.6	9.2e-16	Chitinophaga sp. Cy-1792	Bacteria;Bacteroidetes;Chitinophagia;Chitinophagales;Chitinophagaceae;Chitinophaga	SDR family oxidoreductase [Chitinophaga sp. Cy-1792]_x0001_NIG55632.1 SDR family oxido
GCA_900074905.1-5448_t	Event2984	WP_167017918.1	49	8e-91	Chitinophaga sp. Cy-1792	Bacteria;Bacteroidetes;Chitinophagia;Chitinophagales;Chitinophagaceae;Chitinophaga	aminotransferase class I/II-fold pyridoxal phosphate-dependent enzyme [Chitinoph
GCA_000827325.1-11440_t	Event1009	WP_212005907.1	58.9	6.9e-40	Chitinophaga sp. KRA15-503	Bacteria;Bacteroidetes;Chitinophagia;Chitinophagales;Chitinophagaceae;Chitinophaga	VOC family protein [Chitinophaga sp. KRA15-503]
GCA_015345905.1-3669_t	Event1747	WP_110054349.1	58.8	4.8e-149	Chitinophaga sp. S165	Bacteria;Bacteroidetes;Chitinophagia;Chitinophagales;Chitinophagaceae;Chitinophaga	aldehyde dehydrogenase family protein [Chitinophaga sp. S165]_x0001_PWV51681.1 succina
GCA_000392275.1-8008_t	Event1747	WP_110054349.1	57.2	6.7e-143	Chitinophaga sp. S165	Bacteria;Bacteroidetes;Chitinophagia;Chitinophagales;Chitinophagaceae;Chitinophaga	aldehyde dehydrogenase family protein [Chitinophaga sp. S165]_x0001_PWV51681.1 succina
GCA_021399445.1-13060_t	Event1747	WP_110054349.1	54.8	9.4e-137	Chitinophaga sp. S165	Bacteria;Bacteroidetes;Chitinophagia;Chitinophagales;Chitinophagaceae;Chitinophaga	aldehyde dehydrogenase family protein [Chitinophaga sp. S165]_x0001_PWV51681.1 succina
GCA_009828645.1-1690_t	Event1747	WP_110054349.1	47.7	1.3e-105	Chitinophaga sp. S165	Bacteria;Bacteroidetes;Chitinophagia;Chitinophagales;Chitinophagaceae;Chitinophaga	aldehyde dehydrogenase family protein [Chitinophaga sp. S165]_x0001_PWV51681.1 succina
GCA_000743665.3-9574_t	Event1747	WP_110054349.1	56.5	1.5e-142	Chitinophaga sp. S165	Bacteria;Bacteroidetes;Chitinophagia;Chitinophagales;Chitinophagaceae;Chitinophaga	aldehyde dehydrogenase family protein [Chitinophaga sp. S165]_x0001_PWV51681.1 succina
GCA_003415645.1-6298_t	Event1747	WP_110054349.1	59	3.8e-146	Chitinophaga sp. S165	Bacteria;Bacteroidetes;Chitinophagia;Chitinophagales;Chitinophagaceae;Chitinophaga	aldehyde dehydrogenase family protein [Chitinophaga sp. S165]_x0001_PWV51681.1 succina
GCA_010405405.1-6281_t	Event1747	WP_110054349.1	54.8	7.4e-142	Chitinophaga sp. S165	Bacteria;Bacteroidetes;Chitinophagia;Chitinophagales;Chitinophagaceae;Chitinophaga	aldehyde dehydrogenase family protein [Chitinophaga sp. S165]_x0001_PWV51681.1 succina
GCA_000328965.1-8586_t	Event1747	WP_110054349.1	57.3	6.7e-143	Chitinophaga sp. S165	Bacteria;Bacteroidetes;Chitinophagia;Chitinophagales;Chitinophagaceae;Chitinophaga	aldehyde dehydrogenase family protein [Chitinophaga sp. S165]_x0001_PWV51681.1 succina
GCA_021399445.1-14303_t	Event1747	WP_110054349.1	61.8	3.7e-157	Chitinophaga sp. S165	Bacteria;Bacteroidetes;Chitinophagia;Chitinophagales;Chitinophagaceae;Chitinophaga	aldehyde dehydrogenase family protein [Chitinophaga sp. S165]_x0001_PWV51681.1 succina
GCA_000827325.1-6109_t	Event1747	WP_110054349.1	54.5	2e-139	Chitinophaga sp. S165	Bacteria;Bacteroidetes;Chitinophagia;Chitinophagales;Chitinophagaceae;Chitinophaga	aldehyde dehydrogenase family protein [Chitinophaga sp. S165]_x0001_PWV51681.1 succina
GCA_004303015.1-9150_t	Event1747	WP_110054349.1	53.3	1e-135	Chitinophaga sp. S165	Bacteria;Bacteroidetes;Chitinophagia;Chitinophagales;Chitinophagaceae;Chitinophaga	aldehyde dehydrogenase family protein [Chitinophaga sp. S165]_x0001_PWV51681.1 succina
GCA_011800825.1-3008_t	Event1747	WP_110054349.1	57.3	1.9e-145	Chitinophaga sp. S165	Bacteria;Bacteroidetes;Chitinophagia;Chitinophagales;Chitinophagaceae;Chitinophaga	aldehyde dehydrogenase family protein [Chitinophaga sp. S165]_x0001_PWV51681.1 succina
GCA_000835555.1-5154_t	Event1747	WP_110054349.1	58.3	4.1e-123	Chitinophaga sp. S165	Bacteria;Bacteroidetes;Chitinophagia;Chitinophagales;Chitinophagaceae;Chitinophaga	aldehyde dehydrogenase family protein [Chitinophaga sp. S165]_x0001_PWV51681.1 succina
GCA_021399445.1-11912_t	Event1747	WP_110054349.1	55.2	2.7e-136	Chitinophaga sp. S165	Bacteria;Bacteroidetes;Chitinophagia;Chitinophagales;Chitinophagaceae;Chitinophaga	aldehyde dehydrogenase family protein [Chitinophaga sp. S165]_x0001_PWV51681.1 succina
GCA_010015805.1-8112_t	Event1747	WP_110054349.1	57.2	6.9e-143	Chitinophaga sp. S165	Bacteria;Bacteroidetes;Chitinophagia;Chitinophagales;Chitinophagaceae;Chitinophaga	aldehyde dehydrogenase family protein [Chitinophaga sp. S165]_x0001_PWV51681.1 succina
GCA_009805495.1-2952_t	Event1747	WP_110054349.1	52.5	4.7e-114	Chitinophaga sp. S165	Bacteria;Bacteroidetes;Chitinophagia;Chitinophagales;Chitinophagaceae;Chitinophaga	aldehyde dehydrogenase family protein [Chitinophaga sp. S165]_x0001_PWV51681.1 succina
GCA_003988895.1-1897_t	Event1747	WP_110054349.1	55.7	1.3e-141	Chitinophaga sp. S165	Bacteria;Bacteroidetes;Chitinophagia;Chitinophagales;Chitinophagaceae;Chitinophaga	aldehyde dehydrogenase family protein [Chitinophaga sp. S165]_x0001_PWV51681.1 succina
GCA_007644065.1-2987_t	Event1747	WP_110054349.1	58.3	1.6e-149	Chitinophaga sp. S165	Bacteria;Bacteroidetes;Chitinophagia;Chitinophagales;Chitinophagaceae;Chitinophaga	aldehyde dehydrogenase family protein [Chitinophaga sp. S165]_x0001_PWV51681.1 succina
GCA_000585565.1-1766_t	Event1747	WP_110054349.1	58.5	1e-146	Chitinophaga sp. S165	Bacteria;Bacteroidetes;Chitinophagia;Chitinophagales;Chitinophagaceae;Chitinophaga	aldehyde dehydrogenase family protein [Chitinophaga sp. S165]_x0001_PWV51681.1 succina
GCA_001653235.2-2076_t	Event1747	WP_110054349.1	55.3	3.1e-135	Chitinophaga sp. S165	Bacteria;Bacteroidetes;Chitinophagia;Chitinophagales;Chitinophagaceae;Chitinophaga	aldehyde dehydrogenase family protein [Chitinophaga sp. S165]_x0001_PWV51681.1 succina
GCA_001640025.2-438_t	Event1747	WP_110054349.1	58.7	2.3e-146	Chitinophaga sp. S165	Bacteria;Bacteroidetes;Chitinophagia;Chitinophagales;Chitinophagaceae;Chitinophaga	aldehyde dehydrogenase family protein [Chitinophaga sp. S165]_x0001_PWV51681.1 succina
GCA_902006505.2-14836_t	Event1747	WP_110054349.1	50.6	1.9e-129	Chitinophaga sp. S165	Bacteria;Bacteroidetes;Chitinophagia;Chitinophagales;Chitinophagaceae;Chitinophaga	aldehyde dehydrogenase family protein [Chitinophaga sp. S165]_x0001_PWV51681.1 succina
GCA_003614865.1-9081_t	Event10135	WP_157305088.1	27.3	1e-29	Chitinophaga tropicalis	Bacteria;Bacteroidetes;Chitinophagia;Chitinophagales;Chitinophagaceae;Chitinophaga	terpene synthase family protein [Chitinophaga tropicalis]_x0001_MVT07708.1 hypothetica
GCA_000150735.2-1899_t	Event8961	WP_211092499.1	40.6	3.5e-30	Chitinophaga varians	Bacteria;Bacteroidetes;Chitinophagia;Chitinophagales;Chitinophagaceae;Chitinophaga	hypothetical protein [Chitinophaga varians]
GCA_000611715.1-2270_t	Event4678	OUT63062.1	34.3	1e-13	Planctomycetaceae bacterium TMED10	Bacteria;Planctomycetes;Planctomycetia;Planctomycetales;Planctomycetaceae	acyl-[acyl-carrier-protein]--UDP-N-acetylglucosamine O-acyltransferase [Planctom
GCA_001972285.1-9051_t	Event5095	KUK12982.1	56.6	2.9e-30	Moorella sp. 60_41	Bacteria;Firmicutes;Clostridia;Thermoanaerobacterales;Thermoanaerobacteraceae;Moorella;Moorella	Endoribonuclease L-PSP [Moorella sp. 60_41]_x0001_HBT47030.1 reactive intermediate/imi
GCA_001972285.1-14563_t	Event5095	KUK12982.1	57.4	7.5e-31	Moorella sp. 60_41	Bacteria;Firmicutes;Clostridia;Thermoanaerobacterales;Thermoanaerobacteraceae;Moorella;Moorella	Endoribonuclease L-PSP [Moorella sp. 60_41]_x0001_HBT47030.1 reactive intermediate/imi
GCA_015951145.1-8504_t	Event3208	KUK12982.1	64.1	6.7e-35	Moorella sp. 60_41	Bacteria;Firmicutes;Clostridia;Thermoanaerobacterales;Thermoanaerobacteraceae;Moorella;Moorella	Endoribonuclease L-PSP [Moorella sp. 60_41]_x0001_HBT47030.1 reactive intermediate/imi
GCA_023273805.1-6271_t	Event2919	WP_141304912.1	31.2	3.3e-07	Moorella sp. E306M	Bacteria;Firmicutes;Clostridia;Thermoanaerobacterales;Thermoanaerobacteraceae;Moorella;Moorella	8-oxo-dGTP diphosphatase MutT [Moorella sp. E306M]_x0001_GEA18919.1 hypothetical prote
GCA_003144115.1-4915_t	Event3027	KUG06228.1	37.2	7.4e-11	Solirubrum puertoriconensis	Bacteria;Bacteroidetes;Cytophagia;Cytophagales;Cytophagales incertae sedis;Solirubrum	hypothetical protein ASU33_02355 [Solirubrum puertoriconensis]
GCA_022661535.1-8922_t	Event5030	WP_240425233.1	39.8	4.1e-94	Tunicatimonas sp. TK19036	Bacteria;Bacteroidetes;Cytophagia;Cytophagales;Catalimonadaceae;Tunicatimonas	hypothetical protein [Tunicatimonas sp. TK19036]
GCA_013368315.1-7852_t	Event1564	WP_240427580.1	35.5	4.5e-115	Tunicatimonas sp. TK19036	Bacteria;Bacteroidetes;Cytophagia;Cytophagales;Catalimonadaceae;Tunicatimonas	glycoside hydrolase family 95 protein [Tunicatimonas sp. TK19036]
GCA_013368315.1-7796_t	Event1564	WP_240427580.1	39.4	7.3e-138	Tunicatimonas sp. TK19036	Bacteria;Bacteroidetes;Cytophagia;Cytophagales;Catalimonadaceae;Tunicatimonas	glycoside hydrolase family 95 protein [Tunicatimonas sp. TK19036]
GCA_023313575.1-11880_t	Event5030	WP_240425233.1	36.5	2e-86	Tunicatimonas sp. TK19036	Bacteria;Bacteroidetes;Cytophagia;Cytophagales;Catalimonadaceae;Tunicatimonas	hypothetical protein [Tunicatimonas sp. TK19036]
GCA_004155925.1-5874_t	Event5030	WP_240425233.1	36.6	2.2e-92	Tunicatimonas sp. TK19036	Bacteria;Bacteroidetes;Cytophagia;Cytophagales;Catalimonadaceae;Tunicatimonas	hypothetical protein [Tunicatimonas sp. TK19036]
GCA_000296255.1-3361_t	Event1564	WP_240427580.1	37.1	6.4e-130	Tunicatimonas sp. TK19036	Bacteria;Bacteroidetes;Cytophagia;Cytophagales;Catalimonadaceae;Tunicatimonas	glycoside hydrolase family 95 protein [Tunicatimonas sp. TK19036]
GCA_014462655.1-36846_t	Event1564	WP_240427580.1	39.2	1e-139	Tunicatimonas sp. TK19036	Bacteria;Bacteroidetes;Cytophagia;Cytophagales;Catalimonadaceae;Tunicatimonas	glycoside hydrolase family 95 protein [Tunicatimonas sp. TK19036]
GCA_022225965.1-3855_t	Event5030	WP_240425233.1	37.9	1.7e-87	Tunicatimonas sp. TK19036	Bacteria;Bacteroidetes;Cytophagia;Cytophagales;Catalimonadaceae;Tunicatimonas	hypothetical protein [Tunicatimonas sp. TK19036]
GCA_020809705.1-16771_t	Event9836	WP_208503386.1	32.6	1.5e-61	Roseivirga sp. E12	Bacteria;Bacteroidetes;Cytophagia;Cytophagales;Roseivirgaceae;Roseivirga	amidohydrolase family protein [Roseivirga sp. E12]_x0001_MBO3698635.1 amidohydrolase f
GCA_902006505.2-5093_t	Event7884	WP_208503386.1	31.5	1.1e-59	Roseivirga sp. E12	Bacteria;Bacteroidetes;Cytophagia;Cytophagales;Roseivirgaceae;Roseivirga	amidohydrolase family protein [Roseivirga sp. E12]_x0001_MBO3698635.1 amidohydrolase f
GCA_022453515.1-8584_t	Event3043	WP_188167856.1	27.1	1.6e-13	Flammeovirga sp. EKP202	Bacteria;Bacteroidetes;Cytophagia;Cytophagales;Flammeovirgaceae;Flammeovirga	alpha/beta hydrolase [Flammeovirga sp. EKP202]_x0001_MBD0400669.1 alpha/beta hydrolase
GCA_008802785.1-5526_t	Event1059	WP_188170946.1	37.1	1.1e-30	Flammeovirga sp. EKP202	Bacteria;Bacteroidetes;Cytophagia;Cytophagales;Flammeovirgaceae;Flammeovirga	oxidoreductase [Flammeovirga sp. EKP202]_x0001_MBD0404013.1 SDR family NAD(P)-dependen
GCA_008728235.1-6522_t	Event3197	WP_158297951.1	42.2	8.9e-84	Flammeovirga sp. MY04	Bacteria;Bacteroidetes;Cytophagia;Cytophagales;Flammeovirgaceae;Flammeovirga	cellulase family glycosylhydrolase [Flammeovirga sp. MY04]_x0001_ANQ52746.2 cellulase
GCA_000827215.1-15082_t	Event9992	WP_252737054.1	33.7	1.9e-22	Reichenbachiella agariperforans	Bacteria;Bacteroidetes;Cytophagia;Cytophagales;Reichenbachiellaceae;Reichenbachiella	AhpC/TSA family protein [Reichenbachiella agariperforans]
GCA_001599975.1-6589_t	Event8540	WP_221409431.1	28.4	4.7e-44	Marinoscillum furvescens	Bacteria;Bacteroidetes;Cytophagia;Cytophagales;Reichenbachiellaceae;Marinoscillum	glycosyl hydrolase family 28 protein [Marinoscillum furvescens]
GCA_002104945.1-1973_t	Event782	WP_159581255.1	36.6	5.6e-53	Marinoscillum sp. 108	Bacteria;Bacteroidetes;Cytophagia;Cytophagales;Reichenbachiellaceae;Marinoscillum	cellulase family glycosylhydrolase [Marinoscillum sp. 108]_x0001_VXD13516.1 Xyloglucan
GCA_008802785.1-438_t	Event2527	WP_159584144.1	30.4	8.1e-18	Marinoscillum sp. 108	Bacteria;Bacteroidetes;Cytophagia;Cytophagales;Reichenbachiellaceae;Marinoscillum	endonuclease/exonuclease/phosphatase family protein [Marinoscillum sp. 108]_x0001_VXD2
GCA_002104945.1-530_t	Event6798	WP_159583703.1	37.9	1.4e-36	Marinoscillum sp. 108	Bacteria;Bacteroidetes;Cytophagia;Cytophagales;Reichenbachiellaceae;Marinoscillum	sialate O-acetylesterase [Marinoscillum sp. 108]
GCA_020881915.1-13518_t	Event964	SKC63827.1	50.8	2.8e-25	Ohtaekwangia koreensis	Bacteria;Bacteroidetes;Cytophagia;Cytophagales;Fulvivirgaceae;Ohtaekwangia	hypothetical protein SAMN05660236_2262 [Ohtaekwangia koreensis]
GCA_001600815.1-1501_t	Event5738	RAW00772.1	36.4	8.5e-12	Chryseolinea flava	Bacteria;Bacteroidetes;Cytophagia;Cytophagales;Fulvivirgaceae;Chryseolinea	Hsp20/alpha crystallin family protein [Chryseolinea flava]
GCA_006112555.1-3311_t	Event9547	WP_119758458.1	32.7	8.8e-13	Chryseolinea soli	Bacteria;Bacteroidetes;Cytophagia;Cytophagales;Fulvivirgaceae;Chryseolinea	nuclear transport factor 2 family protein [Chryseolinea soli]_x0001_AYB35207.1 nuclear
GCA_009982855.1-13975_t	Event10745	WP_009581034.1	25.3	8.7e-08	Fulvivirga imtechensis	Bacteria;Bacteroidetes;Cytophagia;Cytophagales;Fulvivirgaceae;Fulvivirga	serine hydrolase [Fulvivirga imtechensis]_x0001_ELR70492.1 hypothetical protein C900_0
GCA_001653235.2-10275_t	Event6717	WP_202856424.1	53.2	2e-50	Fulvivirga marina	Bacteria;Bacteroidetes;Cytophagia;Cytophagales;Fulvivirgaceae;Fulvivirga	CAP domain-containing protein [Fulvivirga marina]_x0001_MBL6446884.1 CAP domain-contai
GCA_003706045.1-4422_t	Event3325	WP_233760644.1	34	1.3e-14	Fulvivirga sp. SS9-22	Bacteria;Bacteroidetes;Cytophagia;Cytophagales;Fulvivirgaceae;Fulvivirga	lipocalin-like domain-containing protein [Fulvivirga sp. SS9-22]_x0001_UII30437.1 lipo
GCA_004369175.1-9069_t	Event7432	WP_233779417.1	31.2	1.2e-107	Fulvivirga sp. SW1-E11	Bacteria;Bacteroidetes;Cytophagia;Cytophagales;Fulvivirgaceae;Fulvivirga	ribonucleoside-diphosphate reductase subunit alpha [Fulvivirga sp. SW1-E11]_x0001_UII2
GCA_021901655.1-6735_t	Event3197	WP_233769197.1	33.5	3.1e-44	Fulvivirga sp. W9P-11	Bacteria;Bacteroidetes;Cytophagia;Cytophagales;Fulvivirgaceae;Fulvivirga	cellulase family glycosylhydrolase [Fulvivirga sp. W9P-11]_x0001_UII19264.1 cellulase
GCA_008728235.1-5114_t	Event3197	WP_233769197.1	40.6	2.3e-84	Fulvivirga sp. W9P-11	Bacteria;Bacteroidetes;Cytophagia;Cytophagales;Fulvivirgaceae;Fulvivirga	cellulase family glycosylhydrolase [Fulvivirga sp. W9P-11]_x0001_UII19264.1 cellulase
GCA_015179045.1-9546_t	Event1784	WP_233773656.1	30.3	4.1e-44	Fulvivirga sp. W9P-11	Bacteria;Bacteroidetes;Cytophagia;Cytophagales;Fulvivirgaceae;Fulvivirga	oxidoreductase [Fulvivirga sp. W9P-11]_x0001_UII23419.1 oxidoreductase [Fulvivirga sp.
GCA_020716725.1-26528_t	Event3197	WP_233769197.1	38.4	5.6e-83	Fulvivirga sp. W9P-11	Bacteria;Bacteroidetes;Cytophagia;Cytophagales;Fulvivirgaceae;Fulvivirga	cellulase family glycosylhydrolase [Fulvivirga sp. W9P-11]_x0001_UII19264.1 cellulase
GCA_002104945.1-613_t	Event3197	WP_233769197.1	37.8	1.9e-78	Fulvivirga sp. W9P-11	Bacteria;Bacteroidetes;Cytophagia;Cytophagales;Fulvivirgaceae;Fulvivirga	cellulase family glycosylhydrolase [Fulvivirga sp. W9P-11]_x0001_UII19264.1 cellulase
GCA_002104945.1-9054_t	Event8139	TVP45039.1	38.1	6.9e-66	Mongoliibacter sp.	Bacteria;Bacteroidetes;Cytophagia;Cytophagales;Cyclobacteriaceae;Mongoliibacter	pectate lyase [Mongoliibacter sp.]
GCA_002162485.1-1979_t	Event5959	WP_163383673.1	31.4	3.3e-96	Cyclobacterium jeungdonense	Bacteria;Bacteroidetes;Cytophagia;Cytophagales;Cyclobacteriaceae;Cyclobacterium	toxin [Cyclobacterium jeungdonense]
GCA_019096155.1-3984_t	Event5959	WP_163383673.1	30.1	9.5e-82	Cyclobacterium jeungdonense	Bacteria;Bacteroidetes;Cytophagia;Cytophagales;Cyclobacteriaceae;Cyclobacterium	toxin [Cyclobacterium jeungdonense]
GCA_010405405.1-12156_t	Event1205	WP_166144009.1	42.9	8.3e-145	Cyclobacterium plantarum	Bacteria;Bacteroidetes;Cytophagia;Cytophagales;Cyclobacteriaceae;Cyclobacterium	PKD domain-containing protein [Cyclobacterium plantarum]_x0001_NHE56308.1 PKD domain-c
GCA_010015705.1-1010_t	Event1205	WP_166144009.1	43.1	2.1e-146	Cyclobacterium plantarum	Bacteria;Bacteroidetes;Cytophagia;Cytophagales;Cyclobacteriaceae;Cyclobacterium	PKD domain-containing protein [Cyclobacterium plantarum]_x0001_NHE56308.1 PKD domain-c
GCA_010405405.1-5867_t	Event1205	WP_166144009.1	40.3	9.1e-139	Cyclobacterium plantarum	Bacteria;Bacteroidetes;Cytophagia;Cytophagales;Cyclobacteriaceae;Cyclobacterium	PKD domain-containing protein [Cyclobacterium plantarum]_x0001_NHE56308.1 PKD domain-c
GCA_002167195.1-6628_t	Event3376	WP_020893087.1	32.7	5.8e-11	Cyclobacterium qasimii	Bacteria;Bacteroidetes;Cytophagia;Cytophagales;Cyclobacteriaceae;Cyclobacterium	hypothetical protein [Cyclobacterium qasimii]_x0001_EPR68642.1 hypothetical protein AD
GCA_011058875.1-11621_t	Event6272	WP_020893087.1	32.7	5.3e-10	Cyclobacterium qasimii	Bacteria;Bacteroidetes;Cytophagia;Cytophagales;Cyclobacteriaceae;Cyclobacterium	hypothetical protein [Cyclobacterium qasimii]_x0001_EPR68642.1 hypothetical protein AD
GCA_014964245.1-8181_t	Event9649	WP_020893087.1	40.7	1.5e-12	Cyclobacterium qasimii	Bacteria;Bacteroidetes;Cytophagia;Cytophagales;Cyclobacteriaceae;Cyclobacterium	hypothetical protein [Cyclobacterium qasimii]_x0001_EPR68642.1 hypothetical protein AD
GCA_010093685.1-706_t	Event9583	WP_154856406.1	20.9	1.2e-29	Cyclobacterium xiamenense	Bacteria;Bacteroidetes;Cytophagia;Cytophagales;Cyclobacteriaceae;Cyclobacterium	hypothetical protein [Cyclobacterium xiamenense]
GCA_001599715.1-595_t	Event9610	WP_206571542.1	38.8	6.6e-28	Algoriphagus aestuariicola	Bacteria;Bacteroidetes;Cytophagia;Cytophagales;Cyclobacteriaceae;Algoriphagus	tail fiber protein [Algoriphagus aestuariicola]_x0001_MBN7803545.1 phage tail protein
GCA_001599715.1-8035_t	Event4322	WP_206571542.1	40.4	7.7e-29	Algoriphagus aestuariicola	Bacteria;Bacteroidetes;Cytophagia;Cytophagales;Cyclobacteriaceae;Algoriphagus	tail fiber protein [Algoriphagus aestuariicola]_x0001_MBN7803545.1 phage tail protein
GCA_013461505.1-5744_t	Event5723	KPQ16518.1	43.3	3.2e-21	Algoriphagus marincola HL-49	Bacteria;Bacteroidetes;Cytophagia;Cytophagales;Cyclobacteriaceae;Algoriphagus	Ketosteroid isomerase-related protein [Algoriphagus marincola HL-49]
GCA_001599755.1-6563_t	Event5223	KPQ16518.1	40	2.4e-22	Algoriphagus marincola HL-49	Bacteria;Bacteroidetes;Cytophagia;Cytophagales;Cyclobacteriaceae;Algoriphagus	Ketosteroid isomerase-related protein [Algoriphagus marincola HL-49]
GCA_022160315.1-6715_t	Event11554	WP_206578568.1	50.8	3e-163	Algoriphagus oliviformis	Bacteria;Bacteroidetes;Cytophagia;Cytophagales;Cyclobacteriaceae;Algoriphagus	ribonucleoside-diphosphate reductase subunit alpha [Algoriphagus oliviformis]_x0001_MB
GCA_003706805.2-2324_t	Event4512	WP_233757591.1	53.4	1.5e-85	Algoriphagus sp. AGSA1	Bacteria;Bacteroidetes;Cytophagia;Cytophagales;Cyclobacteriaceae;Algoriphagus	pyridoxal-phosphate dependent enzyme [Algoriphagus sp. AGSA1]_x0001_MCE7057481.1 pyrid
GCA_015951145.1-5674_t	Event8022	WP_233754297.1	31.6	2.7e-12	Algoriphagus sp. AGSA1	Bacteria;Bacteroidetes;Cytophagia;Cytophagales;Cyclobacteriaceae;Algoriphagus	pseudouridine synthase [Algoriphagus sp. AGSA1]_x0001_MCE7054444.1 pseudouridine synth
GCA_020809705.1-5205_t	Event4442	WP_073572511.1	32.1	3.9e-100	Algoriphagus zhangzhouensis	Bacteria;Bacteroidetes;Cytophagia;Cytophagales;Cyclobacteriaceae;Algoriphagus	glycoside hydrolase family 127 protein [Algoriphagus zhangzhouensis]_x0001_TDY45007.1
GCA_000827325.1-14196_t	Event8217	WP_254152828.1	48	2.2e-27	Chryseosolibacter indicus	Bacteria;Bacteroidetes;Cytophagia;Cytophagales;Cytophagaceae;Chryseosolibacter	VOC family protein [Chryseosolibacter indicus]_x0001_MBT1702858.1 VOC family protein [
GCA_000743665.3-11917_t	Event8217	WP_254152828.1	46	2.3e-24	Chryseosolibacter indicus	Bacteria;Bacteroidetes;Cytophagia;Cytophagales;Cytophagaceae;Chryseosolibacter	VOC family protein [Chryseosolibacter indicus]_x0001_MBT1702858.1 VOC family protein [
GCA_001692895.1-7589_t	Event8891	WP_109359669.1	71.7	7.3e-154	Brumimicrobium sp. C305	Bacteria;Bacteroidetes;Flavobacteriia;Flavobacteriales;Crocinitomicaceae;Brumimicrobium	1-deoxy-D-xylulose-5-phosphate reductoisomerase [Brumimicrobium sp. C305]_x0001_PWH852
GCA_001600855.1-6292_t	Event5678	WP_080055845.1	23.5	5.5e-09	Spirosoma aerolatum	Bacteria;Bacteroidetes;Cytophagia;Cytophagales;Cytophagaceae;Spirosoma	esterase [Spirosoma aerolatum]
GCA_001600875.1-1767_t	Event4658	WP_080059508.1	45.5	2.5e-28	Spirosoma aerolatum	Bacteria;Bacteroidetes;Cytophagia;Cytophagales;Cytophagaceae;Spirosoma	DUF3237 domain-containing protein [Spirosoma aerolatum]
GCA_905337345.1-4946_t	Event2496	WP_080059508.1	27.9	6.5e-06	Spirosoma aerolatum	Bacteria;Bacteroidetes;Cytophagia;Cytophagales;Cytophagaceae;Spirosoma	DUF3237 domain-containing protein [Spirosoma aerolatum]
GCA_008728235.1-570_t	Event11386	ADB36606.1	26.8	4.4e-06	Spirosoma linguale DSM 74	Bacteria;Bacteroidetes;Cytophagia;Cytophagales;Cytophagaceae;Spirosoma	beta-Ig-H3/fasciclin [Spirosoma linguale DSM 74]
GCA_023088285.1-8406_t	Event10122	WP_100986419.1	38.9	1.5e-15	Spirosoma pollinicola	Bacteria;Bacteroidetes;Cytophagia;Cytophagales;Cytophagaceae;Spirosoma	antibiotic biosynthesis monooxygenase [Spirosoma pollinicola]_x0001_AUD00996.1 antibio
GCA_902006505.2-6505_t	Event851	WP_169551373.1	39.5	5e-81	Spirosoma sp. CJU-R4	Bacteria;Bacteroidetes;Cytophagia;Cytophagales;Cytophagaceae;Spirosoma	carboxylesterase family protein [Spirosoma sp. CJU-R4]_x0001_QJD79409.1 carboxylestera
GCA_001600455.1-11176_t	Event851	WP_169551373.1	37.5	5.2e-78	Spirosoma sp. CJU-R4	Bacteria;Bacteroidetes;Cytophagia;Cytophagales;Cytophagaceae;Spirosoma	carboxylesterase family protein [Spirosoma sp. CJU-R4]_x0001_QJD79409.1 carboxylestera
GCA_010405425.1-1834_t	Event851	WP_169551373.1	39.6	1.3e-55	Spirosoma sp. CJU-R4	Bacteria;Bacteroidetes;Cytophagia;Cytophagales;Cytophagaceae;Spirosoma	carboxylesterase family protein [Spirosoma sp. CJU-R4]_x0001_QJD79409.1 carboxylestera
GCA_005188305.1-1247_t	Event851	WP_169551373.1	40.8	1.6e-87	Spirosoma sp. CJU-R4	Bacteria;Bacteroidetes;Cytophagia;Cytophagales;Cytophagaceae;Spirosoma	carboxylesterase family protein [Spirosoma sp. CJU-R4]_x0001_QJD79409.1 carboxylestera
GCA_002778125.1-4903_t	Event851	WP_169551373.1	40.2	6e-82	Spirosoma sp. CJU-R4	Bacteria;Bacteroidetes;Cytophagia;Cytophagales;Cytophagaceae;Spirosoma	carboxylesterase family protein [Spirosoma sp. CJU-R4]_x0001_QJD79409.1 carboxylestera
GCA_020744155.1-17484_t	Event851	WP_169551373.1	41.1	1.3e-86	Spirosoma sp. CJU-R4	Bacteria;Bacteroidetes;Cytophagia;Cytophagales;Cytophagaceae;Spirosoma	carboxylesterase family protein [Spirosoma sp. CJU-R4]_x0001_QJD79409.1 carboxylestera
GCA_022496955.1-5257_t	Event851	WP_169551373.1	41	2.3e-86	Spirosoma sp. CJU-R4	Bacteria;Bacteroidetes;Cytophagia;Cytophagales;Cytophagaceae;Spirosoma	carboxylesterase family protein [Spirosoma sp. CJU-R4]_x0001_QJD79409.1 carboxylestera
GCA_019925595.1-2871_t	Event851	WP_169551373.1	37.9	1.2e-77	Spirosoma sp. CJU-R4	Bacteria;Bacteroidetes;Cytophagia;Cytophagales;Cytophagaceae;Spirosoma	carboxylesterase family protein [Spirosoma sp. CJU-R4]_x0001_QJD79409.1 carboxylestera
GCA_004123355.1-9219_t	Event851	WP_169551373.1	30.2	2.5e-47	Spirosoma sp. CJU-R4	Bacteria;Bacteroidetes;Cytophagia;Cytophagales;Cytophagaceae;Spirosoma	carboxylesterase family protein [Spirosoma sp. CJU-R4]_x0001_QJD79409.1 carboxylestera
GCA_022453515.1-4879_t	Event851	WP_169551373.1	38.3	1.6e-82	Spirosoma sp. CJU-R4	Bacteria;Bacteroidetes;Cytophagia;Cytophagales;Cytophagaceae;Spirosoma	carboxylesterase family protein [Spirosoma sp. CJU-R4]_x0001_QJD79409.1 carboxylestera
GCA_022432375.1-9840_t	Event851	WP_169551373.1	39.1	2.8e-84	Spirosoma sp. CJU-R4	Bacteria;Bacteroidetes;Cytophagia;Cytophagales;Cytophagaceae;Spirosoma	carboxylesterase family protein [Spirosoma sp. CJU-R4]_x0001_QJD79409.1 carboxylestera
GCA_016906335.1-1963_t	Event8007	QJD77803.1	28.2	6.1e-30	Spirosoma sp. CJU-R4	Bacteria;Bacteroidetes;Cytophagia;Cytophagales;Cytophagaceae;Spirosoma	proline dehydrogenase [Spirosoma sp. CJU-R4]
GCA_007644065.1-11248_t	Event1595	WP_142772222.1	26.2	3.1e-75	Spirosoma sp. KCTC 42546	Bacteria;Bacteroidetes;Cytophagia;Cytophagales;Cytophagaceae;Spirosoma	hypothetical protein [Spirosoma sp. KCTC 42546]_x0001_QDK79199.1 hypothetical protein
GCA_001931805.1-3395_t	Event1595	WP_142772222.1	32.1	1.1e-162	Spirosoma sp. KCTC 42546	Bacteria;Bacteroidetes;Cytophagia;Cytophagales;Cytophagaceae;Spirosoma	hypothetical protein [Spirosoma sp. KCTC 42546]_x0001_QDK79199.1 hypothetical protein
GCA_000743665.3-5567_t	Event1633	UFH52984.1	38.6	1.7e-17	Spirosoma sp. KNUC1025	Bacteria;Bacteroidetes;Cytophagia;Cytophagales;Cytophagaceae;Spirosoma	peroxidase-related enzyme [Spirosoma sp. KNUC1025]
GCA_022702485.1-1_t	Event10525	WP_232563985.1	50.4	3.5e-171	Spirosoma sp. RHs26	Bacteria;Bacteroidetes;Cytophagia;Cytophagales;Cytophagaceae;Spirosoma	beta-galactosidase [Spirosoma sp. RHs26]
GCA_014904845.1-10885_t	Event4166	WP_232564002.1	35.8	4.8e-16	Spirosoma sp. RHs26	Bacteria;Bacteroidetes;Cytophagia;Cytophagales;Cytophagaceae;Spirosoma	GAF domain-containing protein [Spirosoma sp. RHs26]_x0001_UHG94837.1 GAF domain-contai
GCA_001500285.1-225_t	Event4166	WP_232564002.1	32.7	1.3e-13	Spirosoma sp. RHs26	Bacteria;Bacteroidetes;Cytophagia;Cytophagales;Cytophagaceae;Spirosoma	GAF domain-containing protein [Spirosoma sp. RHs26]_x0001_UHG94837.1 GAF domain-contai
GCA_003415645.1-9375_t	Event4166	WP_232564002.1	31.2	8.1e-14	Spirosoma sp. RHs26	Bacteria;Bacteroidetes;Cytophagia;Cytophagales;Cytophagaceae;Spirosoma	GAF domain-containing protein [Spirosoma sp. RHs26]_x0001_UHG94837.1 GAF domain-contai
GCA_900162835.1-2265_t	Event7158	WP_248476811.1	32.7	2.1e-31	Spirosoma sp. RP8	Bacteria;Bacteroidetes;Cytophagia;Cytophagales;Cytophagaceae;Spirosoma	lactonase family protein [Spirosoma sp. RP8]_x0001_MCK8492193.1 lactonase family prote
GCA_021399455.1-13567_t	Event4178	WP_248478490.1	29.4	1.7e-29	Spirosoma sp. RP8	Bacteria;Bacteroidetes;Cytophagia;Cytophagales;Cytophagaceae;Spirosoma	glycoside hydrolase family 43 protein [Spirosoma sp. RP8]_x0001_MCK8493859.1 glycoside
GCA_900291925.1-2706_t	Event8783	WP_248476811.1	29.6	1.2e-14	Spirosoma sp. RP8	Bacteria;Bacteroidetes;Cytophagia;Cytophagales;Cytophagaceae;Spirosoma	lactonase family protein [Spirosoma sp. RP8]_x0001_MCK8492193.1 lactonase family prote
GCA_001990185.1-4337_t	Event9493	WP_191041532.1	29.4	1.1e-09	Spirosoma validum	Bacteria;Bacteroidetes;Cytophagia;Cytophagales;Cytophagaceae;Spirosoma	cupin domain-containing protein [Spirosoma validum]_x0001_MBD2755905.1 cupin domain-co
GCA_001683735.1-7937_t	Event2040	WP_066836209.1	52.1	1.1e-45	Rufibacter ruber	Bacteria;Bacteroidetes;Cytophagia;Cytophagales;Hymenobacteraceae;Rufibacter	pyridoxal-phosphate dependent enzyme [Rufibacter ruber]
GCA_000237345.1-1350_t	Event11015	WP_026465033.1	26.8	1.1e-19	Adhaeribacter aquaticus	Bacteria;Bacteroidetes;Cytophagia;Cytophagales;Hymenobacteraceae;Adhaeribacter	NADP-dependent oxidoreductase [Adhaeribacter aquaticus]
GCA_003415625.1-398_t	Event3982	WP_026464297.1	34.1	6.1e-17	Adhaeribacter aquaticus	Bacteria;Bacteroidetes;Cytophagia;Cytophagales;Hymenobacteraceae;Adhaeribacter	cupin domain-containing protein [Adhaeribacter aquaticus]
GCA_009828645.1-471_t	Event10781	WP_115372785.1	32.6	2.2e-11	Adhaeribacter pallidiroseus	Bacteria;Bacteroidetes;Cytophagia;Cytophagales;Hymenobacteraceae;Adhaeribacter	GNAT family N-acetyltransferase [Adhaeribacter pallidiroseus]_x0001_RDC63498.1 Ribosom
GCA_021399455.1-18059_t	Event1115	QMU31556.1	33	3.2e-20	Adhaeribacter radiodurans	Bacteria;Bacteroidetes;Cytophagia;Cytophagales;Hymenobacteraceae;Adhaeribacter	hypothetical protein HUW48_13805 [Adhaeribacter radiodurans]
GCA_003706315.2-1238_t	Event4607	WP_219875575.1	34	1.8e-13	Pontibacter aydingkolensis	Bacteria;Bacteroidetes;Cytophagia;Cytophagales;Hymenobacteraceae;Pontibacter	Hsp20/alpha crystallin family protein [Pontibacter aydingkolensis]_x0001_MBW7465695.1
GCA_003706305.2-1225_t	Event9807	WP_163912327.1	27.8	2.2e-15	Pontibacter burrus	Bacteria;Bacteroidetes;Cytophagia;Cytophagales;Hymenobacteraceae;Pontibacter	MOSC domain-containing protein [Pontibacter burrus]_x0001_NEM96703.1 MOSC domain-conta
GCA_003568695.1-5689_t	Event579	WP_046309785.1	50	1.1e-35	Pontibacter korlensis	Bacteria;Bacteroidetes;Cytophagia;Cytophagales;Hymenobacteraceae;Pontibacter	DUF4385 domain-containing protein [Pontibacter korlensis]_x0001_AKD02816.1 hypothetica
GCA_002102565.1-3936_t	Event11266	WP_101444309.1	23.4	2.1e-17	Pontibacter ramchanderi	Bacteria;Bacteroidetes;Cytophagia;Cytophagales;Hymenobacteraceae;Pontibacter	serine hydrolase [Pontibacter ramchanderi]_x0001_PKV67026.1 CubicO group peptidase (be
GCA_022577725.1-1937_t	Event4347	WP_196268964.1	47.9	1.1e-66	Pontibacter sp. 172403-2	Bacteria;Bacteroidetes;Cytophagia;Cytophagales;Hymenobacteraceae;Pontibacter	SDR family oxidoreductase [Pontibacter sp. 172403-2]_x0001_MBF9255022.1 SDR family oxi
GCA_000151295.1-12743_t	Event6546	WP_147919729.1	41.9	7.5e-84	Pontibacter sp. GY10130	Bacteria;Bacteroidetes;Cytophagia;Cytophagales;Hymenobacteraceae;Pontibacter	asparagine--tRNA ligase [Pontibacter sp. GY10130]_x0001_TXK52825.1 asparagine--tRNA li
GCA_000151295.1-14444_t	Event6546	WP_147919729.1	43	7.8e-77	Pontibacter sp. GY10130	Bacteria;Bacteroidetes;Cytophagia;Cytophagales;Hymenobacteraceae;Pontibacter	asparagine--tRNA ligase [Pontibacter sp. GY10130]_x0001_TXK52825.1 asparagine--tRNA li
GCA_001500285.1-17043_t	Event548	WP_220626287.1	39.9	5.1e-17	Pontibacter sp. HSC-14F20	Bacteria;Bacteroidetes;Cytophagia;Cytophagales;Hymenobacteraceae;Pontibacter	DUF1810 family protein [Pontibacter sp. HSC-14F20]_x0001_MBX0333834.1 DUF1810 domain-c
GCA_010405425.1-11063_t	Event8229	WP_242919083.1	51.1	9.7e-76	Pontibacter sp. NBU2971	Bacteria;Bacteroidetes;Cytophagia;Cytophagales;Hymenobacteraceae;Pontibacter	GDP-mannose 4,6-dehydratase [Pontibacter sp. NBU2971]
GCA_020716725.1-20589_t	Event10209	WP_242921822.1	55.4	2.9e-81	Pontibacter sp. NBU2971	Bacteria;Bacteroidetes;Cytophagia;Cytophagales;Hymenobacteraceae;Pontibacter	SDR family oxidoreductase [Pontibacter sp. NBU2971]
GCA_003708315.2-1230_t	Event11254	WP_137759805.1	50.2	6.8e-68	Pontibacter sp. SGAir0037	Bacteria;Bacteroidetes;Cytophagia;Cytophagales;Hymenobacteraceae;Pontibacter	DUF3050 domain-containing protein [Pontibacter sp. SGAir0037]_x0001_QCR23290.1 heme ox
GCA_003707925.2-3469_t	Event8536	WP_137759805.1	46	2.5e-58	Pontibacter sp. SGAir0037	Bacteria;Bacteroidetes;Cytophagia;Cytophagales;Hymenobacteraceae;Pontibacter	DUF3050 domain-containing protein [Pontibacter sp. SGAir0037]_x0001_QCR23290.1 heme ox
GCA_003706775.2-280_t	Event8375	WP_185197339.1	31	2.2e-34	Pontibacter sp. Tf4	Bacteria;Bacteroidetes;Cytophagia;Cytophagales;Hymenobacteraceae;Pontibacter	SMP-30/gluconolactonase/LRE family protein [Pontibacter sp. Tf4]_x0001_MBB6611876.1 SM
GCA_003707925.2-2694_t	Event4473	WP_185197339.1	29.2	1e-23	Pontibacter sp. Tf4	Bacteria;Bacteroidetes;Cytophagia;Cytophagales;Hymenobacteraceae;Pontibacter	SMP-30/gluconolactonase/LRE family protein [Pontibacter sp. Tf4]_x0001_MBB6611876.1 SM
GCA_014825775.1-961_t	Event3915	WP_229968518.1	59.3	1.4e-22	Pontibacter sp. XAAS-A31	Bacteria;Bacteroidetes;Cytophagia;Cytophagales;Hymenobacteraceae;Pontibacter	DUF427 domain-containing protein [Pontibacter sp. XAAS-A31]_x0001_MCC9166013.1 DUF427
GCA_021052385.1-5598_t	Event6467	WP_229968518.1	46.5	3.3e-14	Pontibacter sp. XAAS-A31	Bacteria;Bacteroidetes;Cytophagia;Cytophagales;Hymenobacteraceae;Pontibacter	DUF427 domain-containing protein [Pontibacter sp. XAAS-A31]_x0001_MCC9166013.1 DUF427
GCA_002786045.1-12709_t	Event443	RIV17993.1	45	4.5e-86	Fibrisoma montanum	Bacteria;Bacteroidetes;Cytophagia;Cytophagales;Spirosomaceae;Fibrisoma	NAD(P)-dependent alcohol dehydrogenase [Fibrisoma montanum]
GCA_003988855.1-9172_t	Event443	RIV17993.1	49.9	1.2e-96	Fibrisoma montanum	Bacteria;Bacteroidetes;Cytophagia;Cytophagales;Spirosomaceae;Fibrisoma	NAD(P)-dependent alcohol dehydrogenase [Fibrisoma montanum]
GCA_020716725.1-38049_t	Event8361	WP_095160928.1	44.3	6.3e-37	Flectobacillus sp. BAB-3569	Bacteria;Bacteroidetes;Cytophagia;Cytophagales;Spirosomaceae;Flectobacillus	cupin domain-containing protein [Flectobacillus sp. BAB-3569]_x0001_PAC32466.1 hypothe
GCA_003705305.2-4990_t	Event10051	WP_166559758.1	25.6	3.7e-46	Runella sp. CRIBMP	Bacteria;Bacteroidetes;Cytophagia;Cytophagales;Spirosomaceae;Runella	DUF4962 domain-containing protein [Runella sp. CRIBMP]_x0001_NBB21346.1 DUF4962 domain
GCA_008080495.1-2637_t	Event10878	WP_166559758.1	27.7	7.8e-49	Runella sp. CRIBMP	Bacteria;Bacteroidetes;Cytophagia;Cytophagales;Spirosomaceae;Runella	DUF4962 domain-containing protein [Runella sp. CRIBMP]_x0001_NBB21346.1 DUF4962 domain
GCA_000225545.1-940_t	Event11112	WP_229600124.1	44.5	6.8e-129	Runella sp. SP2	Bacteria;Bacteroidetes;Cytophagia;Cytophagales;Spirosomaceae;Runella	alpha-L-rhamnosidase [Runella sp. SP2]
GCA_001600615.1-6173_t	Event7484	WP_188765056.1	32.4	1.4e-09	Emticicia aquatilis	Bacteria;Bacteroidetes;Cytophagia;Cytophagales;Spirosomaceae;Emticicia	GNAT family N-acetyltransferase [Emticicia aquatilis]_x0001_GGD48839.1 N-acetyltransfe
GCA_009805495.1-3570_t	Event3320	WP_188771315.1	31.7	1.7e-31	Emticicia aquatilis	Bacteria;Bacteroidetes;Cytophagia;Cytophagales;Spirosomaceae;Emticicia	hypothetical protein [Emticicia aquatilis]_x0001_GGD82471.1 hypothetical protein GCM10
GCA_010015805.1-9871_t	Event1633	WP_253533837.1	40.7	1.1e-26	Emticicia sp. 21SJ11W-3	Bacteria;Bacteroidetes;Cytophagia;Cytophagales;Spirosomaceae;Emticicia	peroxidase-related enzyme [Emticicia sp. 21SJ11W-3]_x0001_UTA69296.1 peroxidase-relate
GCA_004000165.1-1188_t	Event9137	WP_181839506.1	30.6	2.6e-50	Emticicia sp. BO119	Bacteria;Bacteroidetes;Cytophagia;Cytophagales;Spirosomaceae;Emticicia	ABC transporter ATP-binding protein/permease [Emticicia sp. BO119]_x0001_MBA4849678.1
GCA_021399445.1-14895_t	Event1695	WP_166579434.1	35.2	2e-33	Emticicia sp. ODNR4P	Bacteria;Bacteroidetes;Cytophagia;Cytophagales;Spirosomaceae;Emticicia	oxidoreductase [Emticicia sp. ODNR4P]_x0001_NBA77643.1 SDR family NAD(P)-dependent oxi
GCA_002104945.1-2726_t	Event7813	WP_101727991.1	24.6	8.4e-17	Emticicia sp. TH156	Bacteria;Bacteroidetes;Cytophagia;Cytophagales;Spirosomaceae;Emticicia	DNA alkylation repair protein [Emticicia sp. TH156]_x0001_PLK42656.1 DNA alkylation re
GCA_022570795.1-13072_t	Event10413	WP_128544381.1	43.9	1.3e-66	Larkinella soli	Bacteria;Bacteroidetes;Cytophagia;Cytophagales;Spirosomaceae;Larkinella	GDP-mannose 4,6-dehydratase [Larkinella soli]
GCA_021307315.1-16821_t	Event636	WP_138991114.1	68.1	2.5e-128	Larkinella sp. C7	Bacteria;Bacteroidetes;Cytophagia;Cytophagales;Spirosomaceae;Larkinella	nitrilase family protein [Larkinella sp. C7]
GCA_022605165.1-9198_t	Event636	WP_138991114.1	64.6	9.3e-120	Larkinella sp. C7	Bacteria;Bacteroidetes;Cytophagia;Cytophagales;Spirosomaceae;Larkinella	nitrilase family protein [Larkinella sp. C7]
GCA_016170065.1-8664_t	Event636	WP_138991114.1	64	9.5e-120	Larkinella sp. C7	Bacteria;Bacteroidetes;Cytophagia;Cytophagales;Spirosomaceae;Larkinella	nitrilase family protein [Larkinella sp. C7]
GCA_019805375.1-2341_t	Event636	WP_138991114.1	63.7	2.9e-121	Larkinella sp. C7	Bacteria;Bacteroidetes;Cytophagia;Cytophagales;Spirosomaceae;Larkinella	nitrilase family protein [Larkinella sp. C7]
GCA_000750105.3-10145_t	Event636	WP_138991114.1	64.3	3.4e-122	Larkinella sp. C7	Bacteria;Bacteroidetes;Cytophagia;Cytophagales;Spirosomaceae;Larkinella	nitrilase family protein [Larkinella sp. C7]
GCA_001600555.1-6809_t	Event636	WP_138991114.1	63.3	4.2e-120	Larkinella sp. C7	Bacteria;Bacteroidetes;Cytophagia;Cytophagales;Spirosomaceae;Larkinella	nitrilase family protein [Larkinella sp. C7]
GCA_008080495.1-7576_t	Event636	WP_138991114.1	65.3	4.7e-119	Larkinella sp. C7	Bacteria;Bacteroidetes;Cytophagia;Cytophagales;Spirosomaceae;Larkinella	nitrilase family protein [Larkinella sp. C7]
GCA_918026815.1-10048_t	Event636	WP_138991114.1	67.7	7.2e-128	Larkinella sp. C7	Bacteria;Bacteroidetes;Cytophagia;Cytophagales;Spirosomaceae;Larkinella	nitrilase family protein [Larkinella sp. C7]
GCA_001455915.2-9121_t	Event636	WP_138991114.1	64	4.7e-119	Larkinella sp. C7	Bacteria;Bacteroidetes;Cytophagia;Cytophagales;Spirosomaceae;Larkinella	nitrilase family protein [Larkinella sp. C7]
GCA_021399465.1-6508_t	Event636	WP_138991114.1	66.1	2.5e-128	Larkinella sp. C7	Bacteria;Bacteroidetes;Cytophagia;Cytophagales;Spirosomaceae;Larkinella	nitrilase family protein [Larkinella sp. C7]
GCA_000743665.3-1697_t	Event636	WP_138991114.1	65.8	1.3e-126	Larkinella sp. C7	Bacteria;Bacteroidetes;Cytophagia;Cytophagales;Spirosomaceae;Larkinella	nitrilase family protein [Larkinella sp. C7]
GCA_009828645.1-10704_t	Event636	WP_138991114.1	67.7	7e-107	Larkinella sp. C7	Bacteria;Bacteroidetes;Cytophagia;Cytophagales;Spirosomaceae;Larkinella	nitrilase family protein [Larkinella sp. C7]
GCA_004155925.1-985_t	Event636	WP_138991114.1	66.5	4.7e-127	Larkinella sp. C7	Bacteria;Bacteroidetes;Cytophagia;Cytophagales;Spirosomaceae;Larkinella	nitrilase family protein [Larkinella sp. C7]
GCA_000827325.1-2401_t	Event636	WP_138991114.1	68.2	1.2e-130	Larkinella sp. C7	Bacteria;Bacteroidetes;Cytophagia;Cytophagales;Spirosomaceae;Larkinella	nitrilase family protein [Larkinella sp. C7]
GCA_013756995.1-5763_t	Event636	WP_138991114.1	65.2	2.6e-125	Larkinella sp. C7	Bacteria;Bacteroidetes;Cytophagia;Cytophagales;Spirosomaceae;Larkinella	nitrilase family protein [Larkinella sp. C7]
GCA_000825705.1-101_t	Event636	WP_138991114.1	65.8	1.1e-123	Larkinella sp. C7	Bacteria;Bacteroidetes;Cytophagia;Cytophagales;Spirosomaceae;Larkinella	nitrilase family protein [Larkinella sp. C7]
GCA_001557505.1-4946_t	Event636	WP_138991114.1	64.5	1e-126	Larkinella sp. C7	Bacteria;Bacteroidetes;Cytophagia;Cytophagales;Spirosomaceae;Larkinella	nitrilase family protein [Larkinella sp. C7]
GCA_001692895.1-2274_t	Event636	WP_138991114.1	52.9	2e-77	Larkinella sp. C7	Bacteria;Bacteroidetes;Cytophagia;Cytophagales;Spirosomaceae;Larkinella	nitrilase family protein [Larkinella sp. C7]
GCA_021432635.1-1703_t	Event636	WP_138991114.1	65.8	3.8e-129	Larkinella sp. C7	Bacteria;Bacteroidetes;Cytophagia;Cytophagales;Spirosomaceae;Larkinella	nitrilase family protein [Larkinella sp. C7]
GCA_022570795.1-1086_t	Event2021	WP_234737088.1	37.8	3e-101	Larkinella sp. IE-0392	Bacteria;Bacteroidetes;Cytophagia;Cytophagales;Spirosomaceae;Larkinella	S9 family peptidase [Larkinella sp. IE-0392]
GCA_007735645.1-10378_t	Event2021	WP_234737088.1	41.5	8.1e-160	Larkinella sp. IE-0392	Bacteria;Bacteroidetes;Cytophagia;Cytophagales;Spirosomaceae;Larkinella	S9 family peptidase [Larkinella sp. IE-0392]
GCA_020747045.1-11758_t	Event2021	WP_234737088.1	51.5	8.4e-160	Larkinella sp. IE-0392	Bacteria;Bacteroidetes;Cytophagia;Cytophagales;Spirosomaceae;Larkinella	S9 family peptidase [Larkinella sp. IE-0392]
GCA_010093685.1-12719_t	Event8274	WP_234736320.1	58.9	1.1e-165	Larkinella sp. IE-0392	Bacteria;Bacteroidetes;Cytophagia;Cytophagales;Spirosomaceae;Larkinella	arginine decarboxylase [Larkinella sp. IE-0392]
GCA_012978405.1-10135_t	Event2021	WP_234737088.1	43.1	1.6e-121	Larkinella sp. IE-0392	Bacteria;Bacteroidetes;Cytophagia;Cytophagales;Spirosomaceae;Larkinella	S9 family peptidase [Larkinella sp. IE-0392]
GCA_000827315.1-11720_t	Event6223	WP_070745820.1	27.5	1.2e-20	Hymenobacter coccineus	Bacteria;Bacteroidetes;Cytophagia;Cytophagales;Hymenobacteraceae;Hymenobacter	serine hydrolase [Hymenobacter coccineus]_x0001_OGX84919.1 serine hydrolase [Hymenobac
GCA_010093535.1-6478_t	Event82	WP_139516352.1	52.6	4.7e-131	Hymenobacter jejuensis	Bacteria;Bacteroidetes;Cytophagia;Cytophagales;Hymenobacteraceae;Hymenobacter	M6 family metalloprotease domain-containing protein [Hymenobacter jejuensis]_x0001_QDA
GCA_021432635.1-6703_t	Event82	WP_139516352.1	50	4.7e-120	Hymenobacter jejuensis	Bacteria;Bacteroidetes;Cytophagia;Cytophagales;Hymenobacteraceae;Hymenobacter	M6 family metalloprotease domain-containing protein [Hymenobacter jejuensis]_x0001_QDA
GCA_002287115.1-11106_t	Event1762	WP_139515481.1	35.1	1.6e-24	Hymenobacter jejuensis	Bacteria;Bacteroidetes;Cytophagia;Cytophagales;Hymenobacteraceae;Hymenobacter	alpha/beta hydrolase [Hymenobacter jejuensis]_x0001_QDA60303.1 alpha/beta fold hydrola
GCA_002105095.1-12495_t	Event82	WP_139516352.1	49.2	5.2e-122	Hymenobacter jejuensis	Bacteria;Bacteroidetes;Cytophagia;Cytophagales;Hymenobacteraceae;Hymenobacter	M6 family metalloprotease domain-containing protein [Hymenobacter jejuensis]_x0001_QDA
GCA_010015745.1-3398_t	Event82	WP_139516352.1	44.1	2.9e-109	Hymenobacter jejuensis	Bacteria;Bacteroidetes;Cytophagia;Cytophagales;Hymenobacteraceae;Hymenobacter	M6 family metalloprotease domain-containing protein [Hymenobacter jejuensis]_x0001_QDA
GCA_010093795.1-7061_t	Event82	WP_139516352.1	50	3.3e-121	Hymenobacter jejuensis	Bacteria;Bacteroidetes;Cytophagia;Cytophagales;Hymenobacteraceae;Hymenobacter	M6 family metalloprotease domain-containing protein [Hymenobacter jejuensis]_x0001_QDA
GCA_010093805.1-9177_t	Event82	WP_139516352.1	51.8	1e-125	Hymenobacter jejuensis	Bacteria;Bacteroidetes;Cytophagia;Cytophagales;Hymenobacteraceae;Hymenobacter	M6 family metalloprotease domain-containing protein [Hymenobacter jejuensis]_x0001_QDA
GCA_010093925.1-20900_t	Event82	WP_139516352.1	51.4	6.1e-131	Hymenobacter jejuensis	Bacteria;Bacteroidetes;Cytophagia;Cytophagales;Hymenobacteraceae;Hymenobacter	M6 family metalloprotease domain-containing protein [Hymenobacter jejuensis]_x0001_QDA
GCA_020747045.1-1112_t	Event82	WP_139516352.1	45.8	3.9e-109	Hymenobacter jejuensis	Bacteria;Bacteroidetes;Cytophagia;Cytophagales;Hymenobacteraceae;Hymenobacter	M6 family metalloprotease domain-containing protein [Hymenobacter jejuensis]_x0001_QDA
GCA_021596325.1-11910_t	Event82	WP_139516352.1	46.6	6.8e-111	Hymenobacter jejuensis	Bacteria;Bacteroidetes;Cytophagia;Cytophagales;Hymenobacteraceae;Hymenobacter	M6 family metalloprotease domain-containing protein [Hymenobacter jejuensis]_x0001_QDA
GCA_019775935.1-6135_t	Event82	WP_139516352.1	51.6	1.1e-124	Hymenobacter jejuensis	Bacteria;Bacteroidetes;Cytophagia;Cytophagales;Hymenobacteraceae;Hymenobacter	M6 family metalloprotease domain-containing protein [Hymenobacter jejuensis]_x0001_QDA
GCA_001692895.1-9592_t	Event82	WP_139516352.1	52.8	4.2e-132	Hymenobacter jejuensis	Bacteria;Bacteroidetes;Cytophagia;Cytophagales;Hymenobacteraceae;Hymenobacter	M6 family metalloprotease domain-containing protein [Hymenobacter jejuensis]_x0001_QDA
GCA_001007845.1-2099_t	Event82	WP_139516352.1	52.8	4.8e-128	Hymenobacter jejuensis	Bacteria;Bacteroidetes;Cytophagia;Cytophagales;Hymenobacteraceae;Hymenobacter	M6 family metalloprotease domain-containing protein [Hymenobacter jejuensis]_x0001_QDA
GCA_022813625.1-6345_t	Event82	WP_139516352.1	51.8	1.6e-126	Hymenobacter jejuensis	Bacteria;Bacteroidetes;Cytophagia;Cytophagales;Hymenobacteraceae;Hymenobacter	M6 family metalloprotease domain-containing protein [Hymenobacter jejuensis]_x0001_QDA
GCA_008271525.1-2054_t	Event82	WP_139516352.1	49.1	5.1e-122	Hymenobacter jejuensis	Bacteria;Bacteroidetes;Cytophagia;Cytophagales;Hymenobacteraceae;Hymenobacter	M6 family metalloprotease domain-containing protein [Hymenobacter jejuensis]_x0001_QDA
GCA_021399465.1-979_t	Event82	WP_139516352.1	50.8	2.3e-117	Hymenobacter jejuensis	Bacteria;Bacteroidetes;Cytophagia;Cytophagales;Hymenobacteraceae;Hymenobacter	M6 family metalloprotease domain-containing protein [Hymenobacter jejuensis]_x0001_QDA
GCA_002105025.1-3421_t	Event82	WP_139516352.1	51	5.9e-126	Hymenobacter jejuensis	Bacteria;Bacteroidetes;Cytophagia;Cytophagales;Hymenobacteraceae;Hymenobacter	M6 family metalloprotease domain-containing protein [Hymenobacter jejuensis]_x0001_QDA
GCA_020086995.1-1329_t	Event82	WP_139516352.1	51.8	1.6e-126	Hymenobacter jejuensis	Bacteria;Bacteroidetes;Cytophagia;Cytophagales;Hymenobacteraceae;Hymenobacter	M6 family metalloprotease domain-containing protein [Hymenobacter jejuensis]_x0001_QDA
GCA_001632375.1-9328_t	Event5636	WP_201987577.1	43.9	4.6e-54	Hymenobacter rubidus	Bacteria;Bacteroidetes;Cytophagia;Cytophagales;Hymenobacteraceae;Hymenobacter	hypothetical protein [Hymenobacter rubidus]
GCA_000827495.1-7073_t	Event138	WP_068190252.1	30.2	2.4e-07	Hymenobacter sedentarius	Bacteria;Bacteroidetes;Cytophagia;Cytophagales;Hymenobacteraceae;Hymenobacter	VOC family protein [Hymenobacter sedentarius]_x0001_ALW84351.1 hypothetical protein AU
GCA_010093925.1-2899_t	Event10213	RZK27581.1	47.1	8e-38	Hymenobacter sp.	Bacteria;Bacteroidetes;Cytophagia;Cytophagales;Hymenobacteraceae;Hymenobacter	hypothetical protein EOO61_23235, partial [Hymenobacter sp.]
GCA_001599555.1-8503_t	Event1728	RZK15844.1	62.1	3.1e-36	Hymenobacter sp.	Bacteria;Bacteroidetes;Cytophagia;Cytophagales;Hymenobacteraceae;Hymenobacter	hypothetical protein EOO56_21925 [Hymenobacter sp.]
GCA_003231425.2-4786_t	Event219	RZK38357.1	51.4	1.4e-37	Hymenobacter sp.	Bacteria;Bacteroidetes;Cytophagia;Cytophagales;Hymenobacteraceae;Hymenobacter	hypothetical protein EOO61_08035 [Hymenobacter sp.]
GCA_002778125.1-3153_t	Event1728	RZK15844.1	68.6	3.9e-39	Hymenobacter sp.	Bacteria;Bacteroidetes;Cytophagia;Cytophagales;Hymenobacteraceae;Hymenobacter	hypothetical protein EOO56_21925 [Hymenobacter sp.]
GCA_010093925.1-12069_t	Event6545	RZK27656.1	37.6	9.8e-20	Hymenobacter sp.	Bacteria;Bacteroidetes;Cytophagia;Cytophagales;Hymenobacteraceae;Hymenobacter	hypothetical protein EOO61_23135 [Hymenobacter sp.]
GCA_015832175.1-12086_t	Event10213	RZK27581.1	43.4	4.7e-30	Hymenobacter sp.	Bacteria;Bacteroidetes;Cytophagia;Cytophagales;Hymenobacteraceae;Hymenobacter	hypothetical protein EOO61_23235, partial [Hymenobacter sp.]
GCA_010093685.1-14817_t	Event10213	RZK27581.1	36.7	2.8e-19	Hymenobacter sp.	Bacteria;Bacteroidetes;Cytophagia;Cytophagales;Hymenobacteraceae;Hymenobacter	hypothetical protein EOO61_23235, partial [Hymenobacter sp.]
GCA_022813925.1-2137_t	Event5885	RZK27581.1	32.5	1.4e-13	Hymenobacter sp.	Bacteria;Bacteroidetes;Cytophagia;Cytophagales;Hymenobacteraceae;Hymenobacter	hypothetical protein EOO61_23235, partial [Hymenobacter sp.]
GCA_010093605.1-8047_t	Event6281	RZK27656.1	39	2.3e-11	Hymenobacter sp.	Bacteria;Bacteroidetes;Cytophagia;Cytophagales;Hymenobacteraceae;Hymenobacter	hypothetical protein EOO61_23135 [Hymenobacter sp.]
GCA_017310585.1-3237_t	Event11118	RZK27581.1	41.9	1.6e-28	Hymenobacter sp.	Bacteria;Bacteroidetes;Cytophagia;Cytophagales;Hymenobacteraceae;Hymenobacter	hypothetical protein EOO61_23235, partial [Hymenobacter sp.]
GCA_001599755.1-8714_t	Event1728	RZK15844.1	63.6	1.7e-39	Hymenobacter sp.	Bacteria;Bacteroidetes;Cytophagia;Cytophagales;Hymenobacteraceae;Hymenobacter	hypothetical protein EOO56_21925 [Hymenobacter sp.]
GCA_902006505.2-12943_t	Event1728	RZK15844.1	68.6	8.1e-41	Hymenobacter sp.	Bacteria;Bacteroidetes;Cytophagia;Cytophagales;Hymenobacteraceae;Hymenobacter	hypothetical protein EOO56_21925 [Hymenobacter sp.]
GCA_020726485.1-14104_t	Event11098	RZK27581.1	34.9	1.1e-11	Hymenobacter sp.	Bacteria;Bacteroidetes;Cytophagia;Cytophagales;Hymenobacteraceae;Hymenobacter	hypothetical protein EOO61_23235, partial [Hymenobacter sp.]
GCA_021399465.1-7387_t	Event6983	RZK27581.1	34.6	4.3e-17	Hymenobacter sp.	Bacteria;Bacteroidetes;Cytophagia;Cytophagales;Hymenobacteraceae;Hymenobacter	hypothetical protein EOO61_23235, partial [Hymenobacter sp.]
GCA_003184365.1-6034_t	Event3103	RZK27656.1	41.5	1.1e-16	Hymenobacter sp.	Bacteria;Bacteroidetes;Cytophagia;Cytophagales;Hymenobacteraceae;Hymenobacter	hypothetical protein EOO61_23135 [Hymenobacter sp.]
GCA_013390285.1-12305_t	Event219	RZK38357.1	48.4	8.4e-30	Hymenobacter sp.	Bacteria;Bacteroidetes;Cytophagia;Cytophagales;Hymenobacteraceae;Hymenobacter	hypothetical protein EOO61_08035 [Hymenobacter sp.]
GCA_013390285.1-12297_t	Event219	RZK38357.1	48.4	1.2e-29	Hymenobacter sp.	Bacteria;Bacteroidetes;Cytophagia;Cytophagales;Hymenobacteraceae;Hymenobacter	hypothetical protein EOO61_08035 [Hymenobacter sp.]
GCA_002116385.1-7482_t	Event3040	WP_227766431.1	31.6	4e-46	Hymenobacter sp. 15J16-1T3B	Bacteria;Bacteroidetes;Cytophagia;Cytophagales;Hymenobacteraceae;Hymenobacter	carboxylesterase family protein [Hymenobacter sp. 15J16-1T3B]_x0001_MCC3158206.1 carbo
GCA_003568695.1-2096_t	Event8491	WP_227766431.1	45.1	1.4e-65	Hymenobacter sp. 15J16-1T3B	Bacteria;Bacteroidetes;Cytophagia;Cytophagales;Hymenobacteraceae;Hymenobacter	carboxylesterase family protein [Hymenobacter sp. 15J16-1T3B]_x0001_MCC3158206.1 carbo
GCA_003971905.1-4727_t	Event336	WP_244713644.1	46.6	7.4e-34	Hymenobacter sp. 5116S-27	Bacteria;Bacteroidetes;Cytophagia;Cytophagales;Hymenobacteraceae;Hymenobacter	2,3-diphosphoglycerate-dependent phosphoglycerate mutase [Hymenobacter sp. 5116S
GCA_015678955.1-2352_t	Event4964	WP_244674470.1	36	4e-18	Hymenobacter sp. 5116S-3	Bacteria;Bacteroidetes;Cytophagia;Cytophagales;Hymenobacteraceae;Hymenobacter	DUF1810 domain-containing protein [Hymenobacter sp. 5116S-3]_x0001_UOQ71058.1 DUF1810
GCA_001600855.1-4157_t	Event5551	WP_245114783.1	31.6	1.6e-17	Hymenobacter sp. 5317J-9	Bacteria;Bacteroidetes;Cytophagia;Cytophagales;Hymenobacteraceae;Hymenobacter	GNAT family N-acetyltransferase [Hymenobacter sp. 5317J-9]_x0001_UOQ98331.1 GNAT famil
GCA_000827325.1-11449_t	Event8668	WP_245111200.1	45.8	2.5e-31	Hymenobacter sp. 5317J-9	Bacteria;Bacteroidetes;Cytophagia;Cytophagales;Hymenobacteraceae;Hymenobacter	GNAT family N-acetyltransferase [Hymenobacter sp. 5317J-9]_x0001_UOQ96285.1 GNAT famil
GCA_001600615.1-2647_t	Event5435	WP_245114783.1	26.6	1.1e-15	Hymenobacter sp. 5317J-9	Bacteria;Bacteroidetes;Cytophagia;Cytophagales;Hymenobacteraceae;Hymenobacter	GNAT family N-acetyltransferase [Hymenobacter sp. 5317J-9]_x0001_UOQ98331.1 GNAT famil
GCA_003988945.1-2355_t	Event5044	WP_173111354.1	50	4.4e-23	Hymenobacter sp. BRD128	Bacteria;Bacteroidetes;Cytophagia;Cytophagales;Hymenobacteraceae;Hymenobacter	heme-binding protein [Hymenobacter sp. BRD128]_x0001_QKG56028.1 heme-binding protein [
GCA_019669845.1-161_t	Event6761	WP_173242575.1	31.8	2.6e-16	Hymenobacter sp. BRD67	Bacteria;Bacteroidetes;Cytophagia;Cytophagales;Hymenobacteraceae;Hymenobacter	YjjG family noncanonical pyrimidine nucleotidase [Hymenobacter sp. BRD67]_x0001_QKG531
GCA_011800825.1-3401_t	Event10484	WP_226180611.1	30.5	2.8e-24	Hymenobacter sp. BT178	Bacteria;Bacteroidetes;Cytophagia;Cytophagales;Hymenobacteraceae;Hymenobacter	SDR family oxidoreductase [Hymenobacter sp. BT178]_x0001_MCB2411089.1 SDR family oxido
GCA_003415625.1-4410_t	Event5000	WP_226180611.1	41.2	3.9e-42	Hymenobacter sp. BT178	Bacteria;Bacteroidetes;Cytophagia;Cytophagales;Hymenobacteraceae;Hymenobacter	SDR family oxidoreductase [Hymenobacter sp. BT178]_x0001_MCB2411089.1 SDR family oxido
GCA_019775505.1-757_t	Event8661	WP_226180611.1	39	3.9e-42	Hymenobacter sp. BT178	Bacteria;Bacteroidetes;Cytophagia;Cytophagales;Hymenobacteraceae;Hymenobacter	SDR family oxidoreductase [Hymenobacter sp. BT178]_x0001_MCB2411089.1 SDR family oxido
GCA_001600875.1-6717_t	Event4525	WP_187311536.1	40.6	2.6e-46	Hymenobacter sp. BT188	Bacteria;Bacteroidetes;Cytophagia;Cytophagales;Hymenobacteraceae;Hymenobacter	SDR family oxidoreductase [Hymenobacter sp. BT188]_x0001_MBC6608059.1 SDR family oxido
GCA_001972285.1-11815_t	Event8527	WP_187311536.1	33.8	7.3e-36	Hymenobacter sp. BT188	Bacteria;Bacteroidetes;Cytophagia;Cytophagales;Hymenobacteraceae;Hymenobacter	SDR family oxidoreductase [Hymenobacter sp. BT188]_x0001_MBC6608059.1 SDR family oxido
GCA_003955835.1-2717_t	Event3196	WP_187310919.1	43.1	6e-16	Hymenobacter sp. BT188	Bacteria;Bacteroidetes;Cytophagia;Cytophagales;Hymenobacteraceae;Hymenobacter	organic hydroperoxide resistance protein [Hymenobacter sp. BT188]_x0001_MBC6607439.1 o
GCA_003144135.1-2971_t	Event8841	WP_187311536.1	43.2	6.5e-45	Hymenobacter sp. BT188	Bacteria;Bacteroidetes;Cytophagia;Cytophagales;Hymenobacteraceae;Hymenobacter	SDR family oxidoreductase [Hymenobacter sp. BT188]_x0001_MBC6608059.1 SDR family oxido
GCA_002077065.1-11530_t	Event3196	WP_187310919.1	45.5	3e-15	Hymenobacter sp. BT188	Bacteria;Bacteroidetes;Cytophagia;Cytophagales;Hymenobacteraceae;Hymenobacter	organic hydroperoxide resistance protein [Hymenobacter sp. BT188]_x0001_MBC6607439.1 o
GCA_020080175.1-586_t	Event2917	WP_226188563.1	43.1	5.8e-65	Hymenobacter sp. BT635	Bacteria;Bacteroidetes;Cytophagia;Cytophagales;Hymenobacteraceae;Hymenobacter	UDP-N-acetylmuramate dehydrogenase [Hymenobacter sp. BT635]_x0001_MCB2379535.1 UDP-N-a
GCA_004303015.1-11394_t	Event3227	WP_226188563.1	43.8	4.8e-77	Hymenobacter sp. BT635	Bacteria;Bacteroidetes;Cytophagia;Cytophagales;Hymenobacteraceae;Hymenobacter	UDP-N-acetylmuramate dehydrogenase [Hymenobacter sp. BT635]_x0001_MCB2379535.1 UDP-N-a
GCA_001600095.1-5585_t	Event5841	WP_226187890.1	22.2	2.6e-09	Hymenobacter sp. BT635	Bacteria;Bacteroidetes;Cytophagia;Cytophagales;Hymenobacteraceae;Hymenobacter	serine hydrolase [Hymenobacter sp. BT635]_x0001_MCB2379247.1 serine hydrolase [Hymenob
GCA_018873225.1-10146_t	Event6418	WP_226185097.1	39.8	5.7e-44	Hymenobacter sp. BT635	Bacteria;Bacteroidetes;Cytophagia;Cytophagales;Hymenobacteraceae;Hymenobacter	NAD(P)-binding domain-containing protein [Hymenobacter sp. BT635]_x0001_MCB2377920.1 N
GCA_002786045.1-12823_t	Event3073	WP_226185097.1	38	4.5e-41	Hymenobacter sp. BT635	Bacteria;Bacteroidetes;Cytophagia;Cytophagales;Hymenobacteraceae;Hymenobacter	NAD(P)-binding domain-containing protein [Hymenobacter sp. BT635]_x0001_MCB2377920.1 N
GCA_003708105.2-6124_t	Event1767	WP_226185097.1	48.1	1.8e-57	Hymenobacter sp. BT635	Bacteria;Bacteroidetes;Cytophagia;Cytophagales;Hymenobacteraceae;Hymenobacter	NAD(P)-binding domain-containing protein [Hymenobacter sp. BT635]_x0001_MCB2377920.1 N
GCA_022814265.1-1017_t	Event947	WP_226271360.1	31.4	2.1e-09	Hymenobacter sp. BT728	Bacteria;Bacteroidetes;Cytophagia;Cytophagales;Hymenobacteraceae;Hymenobacter	GNAT family N-acetyltransferase [Hymenobacter sp. BT728]_x0001_MCA8832907.1 GNAT famil
GCA_001600095.1-4272_t	Event7306	WP_226271174.1	23	1.3e-22	Hymenobacter sp. BT728	Bacteria;Bacteroidetes;Cytophagia;Cytophagales;Hymenobacteraceae;Hymenobacter	serine hydrolase [Hymenobacter sp. BT728]_x0001_MCA8832713.1 serine hydrolase [Hymenob
GCA_020716725.1-25370_t	Event191	WP_227784996.1	43.3	8e-62	Hymenobacter sp. BT770	Bacteria;Bacteroidetes;Cytophagia;Cytophagales;Hymenobacteraceae;Hymenobacter	methyltransferase domain-containing protein [Hymenobacter sp. BT770]_x0001_MCC3152205.
GCA_003144295.1-6102_t	Event10754	WP_139923276.1	42.8	1.1e-48	Hymenobacter sp. DG01	Bacteria;Bacteroidetes;Cytophagia;Cytophagales;Hymenobacteraceae;Hymenobacter	NmrA family NAD(P)-binding protein [Hymenobacter sp. DG01]
GCA_014825775.1-2426_t	Event3934	WP_241937292.1	30.4	9.7e-13	Hymenobacter sp. DH14	Bacteria;Bacteroidetes;Cytophagia;Cytophagales;Hymenobacteraceae;Hymenobacter	SDR family oxidoreductase [Hymenobacter sp. DH14]_x0001_MCI1189070.1 SDR family oxidor
GCA_003568695.1-1635_t	Event1555	WP_166073358.1	77.9	7.3e-206	Hymenobacter sp. HDW8	Bacteria;Bacteroidetes;Cytophagia;Cytophagales;Hymenobacteraceae;Hymenobacter	O-acetylhomoserine aminocarboxypropyltransferase/cysteine synthase [Hymenobacter
GCA_021399455.1-4513_t	Event4178	WP_220615473.1	42.4	2.8e-58	Hymenobacter sp. HSC-4F20	Bacteria;Bacteroidetes;Cytophagia;Cytophagales;Hymenobacteraceae;Hymenobacter	glycoside hydrolase family 43 protein [Hymenobacter sp. HSC-4F20]_x0001_MBX0292318.1 g
GCA_001972285.1-8245_t	Event5628	WP_220613471.1	35.2	5.3e-27	Hymenobacter sp. HSC-4F20	Bacteria;Bacteroidetes;Cytophagia;Cytophagales;Hymenobacteraceae;Hymenobacter	bifunctional nicotinamidase/pyrazinamidase [Hymenobacter sp. HSC-4F20]_x0001_MBX029032
GCA_021399455.1-19970_t	Event4178	WP_220615473.1	42	2.7e-59	Hymenobacter sp. HSC-4F20	Bacteria;Bacteroidetes;Cytophagia;Cytophagales;Hymenobacteraceae;Hymenobacter	glycoside hydrolase family 43 protein [Hymenobacter sp. HSC-4F20]_x0001_MBX0292318.1 g
GCA_003971905.1-16513_t	Event11260	WP_220614873.1	38.4	2.7e-51	Hymenobacter sp. HSC-4F20	Bacteria;Bacteroidetes;Cytophagia;Cytophagales;Hymenobacteraceae;Hymenobacter	NADH:flavin oxidoreductase/NADH oxidase [Hymenobacter sp. HSC-4F20]_x0001_MBX0291732.1
GCA_003144135.1-4884_t	Event3092	WP_220613471.1	35.3	1.5e-25	Hymenobacter sp. HSC-4F20	Bacteria;Bacteroidetes;Cytophagia;Cytophagales;Hymenobacteraceae;Hymenobacter	bifunctional nicotinamidase/pyrazinamidase [Hymenobacter sp. HSC-4F20]_x0001_MBX029032
GCA_013368315.1-1445_t	Event4178	WP_220615473.1	40.9	1.2e-59	Hymenobacter sp. HSC-4F20	Bacteria;Bacteroidetes;Cytophagia;Cytophagales;Hymenobacteraceae;Hymenobacter	glycoside hydrolase family 43 protein [Hymenobacter sp. HSC-4F20]_x0001_MBX0292318.1 g
GCA_013420905.1-2990_t	Event4032	WP_220615473.1	40.1	2.3e-55	Hymenobacter sp. HSC-4F20	Bacteria;Bacteroidetes;Cytophagia;Cytophagales;Hymenobacteraceae;Hymenobacter	glycoside hydrolase family 43 protein [Hymenobacter sp. HSC-4F20]_x0001_MBX0292318.1 g
GCA_002335605.1-2011_t	Event7589	WP_220613471.1	41.3	1.6e-29	Hymenobacter sp. HSC-4F20	Bacteria;Bacteroidetes;Cytophagia;Cytophagales;Hymenobacteraceae;Hymenobacter	bifunctional nicotinamidase/pyrazinamidase [Hymenobacter sp. HSC-4F20]_x0001_MBX029032
GCA_011058875.1-488_t	Event4787	WP_220615090.1	53.3	4.1e-36	Hymenobacter sp. HSC-4F20	Bacteria;Bacteroidetes;Cytophagia;Cytophagales;Hymenobacteraceae;Hymenobacter	GNAT family N-acetyltransferase [Hymenobacter sp. HSC-4F20]_x0001_MBX0291094.1 GNAT fa
GCA_001661515.1-638_t	Event9450	WP_220614873.1	50.6	2.5e-96	Hymenobacter sp. HSC-4F20	Bacteria;Bacteroidetes;Cytophagia;Cytophagales;Hymenobacteraceae;Hymenobacter	NADH:flavin oxidoreductase/NADH oxidase [Hymenobacter sp. HSC-4F20]_x0001_MBX0291732.1
GCA_000143185.1-7822_t	Event4178	WP_220615473.1	42.3	4.7e-67	Hymenobacter sp. HSC-4F20	Bacteria;Bacteroidetes;Cytophagia;Cytophagales;Hymenobacteraceae;Hymenobacter	glycoside hydrolase family 43 protein [Hymenobacter sp. HSC-4F20]_x0001_MBX0292318.1 g
GCA_001600615.1-123_t	Event1178	WP_220613471.1	35.8	1.2e-29	Hymenobacter sp. HSC-4F20	Bacteria;Bacteroidetes;Cytophagia;Cytophagales;Hymenobacteraceae;Hymenobacter	bifunctional nicotinamidase/pyrazinamidase [Hymenobacter sp. HSC-4F20]_x0001_MBX029032
GCA_015881745.1-1940_t	Event4787	WP_220615090.1	56.1	5.5e-37	Hymenobacter sp. HSC-4F20	Bacteria;Bacteroidetes;Cytophagia;Cytophagales;Hymenobacteraceae;Hymenobacter	GNAT family N-acetyltransferase [Hymenobacter sp. HSC-4F20]_x0001_MBX0291094.1 GNAT fa
GCA_023627985.1-1877_t	Event7181	WP_220613471.1	39.5	6.9e-33	Hymenobacter sp. HSC-4F20	Bacteria;Bacteroidetes;Cytophagia;Cytophagales;Hymenobacteraceae;Hymenobacter	bifunctional nicotinamidase/pyrazinamidase [Hymenobacter sp. HSC-4F20]_x0001_MBX029032
GCA_019677325.2-6943_t	Event4178	WP_220615473.1	35.3	7.6e-47	Hymenobacter sp. HSC-4F20	Bacteria;Bacteroidetes;Cytophagia;Cytophagales;Hymenobacteraceae;Hymenobacter	glycoside hydrolase family 43 protein [Hymenobacter sp. HSC-4F20]_x0001_MBX0292318.1 g
GCA_017499575.1-6854_t	Event4032	WP_220615473.1	39.1	1e-46	Hymenobacter sp. HSC-4F20	Bacteria;Bacteroidetes;Cytophagia;Cytophagales;Hymenobacteraceae;Hymenobacter	glycoside hydrolase family 43 protein [Hymenobacter sp. HSC-4F20]_x0001_MBX0292318.1 g
GCA_007026445.1-3301_t	Event4178	WP_220615473.1	41.3	4.1e-60	Hymenobacter sp. HSC-4F20	Bacteria;Bacteroidetes;Cytophagia;Cytophagales;Hymenobacteraceae;Hymenobacter	glycoside hydrolase family 43 protein [Hymenobacter sp. HSC-4F20]_x0001_MBX0292318.1 g
GCA_018092615.1-1360_t	Event4787	WP_220615090.1	55.3	6.1e-36	Hymenobacter sp. HSC-4F20	Bacteria;Bacteroidetes;Cytophagia;Cytophagales;Hymenobacteraceae;Hymenobacter	GNAT family N-acetyltransferase [Hymenobacter sp. HSC-4F20]_x0001_MBX0291094.1 GNAT fa
GCA_001630345.1-8943_t	Event5453	WP_220615090.1	38.7	4.1e-23	Hymenobacter sp. HSC-4F20	Bacteria;Bacteroidetes;Cytophagia;Cytophagales;Hymenobacteraceae;Hymenobacter	GNAT family N-acetyltransferase [Hymenobacter sp. HSC-4F20]_x0001_MBX0291094.1 GNAT fa
GCA_018924745.1-7860_t	Event4032	WP_220615473.1	41.2	7.1e-60	Hymenobacter sp. HSC-4F20	Bacteria;Bacteroidetes;Cytophagia;Cytophagales;Hymenobacteraceae;Hymenobacter	glycoside hydrolase family 43 protein [Hymenobacter sp. HSC-4F20]_x0001_MBX0292318.1 g
GCA_015584075.1-2409_t	Event4032	WP_220615473.1	40.9	1.1e-54	Hymenobacter sp. HSC-4F20	Bacteria;Bacteroidetes;Cytophagia;Cytophagales;Hymenobacteraceae;Hymenobacter	glycoside hydrolase family 43 protein [Hymenobacter sp. HSC-4F20]_x0001_MBX0292318.1 g
GCA_001972285.1-1468_t	Event5628	WP_220613471.1	36.8	1.7e-30	Hymenobacter sp. HSC-4F20	Bacteria;Bacteroidetes;Cytophagia;Cytophagales;Hymenobacteraceae;Hymenobacter	bifunctional nicotinamidase/pyrazinamidase [Hymenobacter sp. HSC-4F20]_x0001_MBX029032
GCA_022577725.1-857_t	Event830	TYZ07413.1	46	4.8e-26	Hymenobacter sp. KIGAM108	Bacteria;Bacteroidetes;Cytophagia;Cytophagales;Hymenobacteraceae;Hymenobacter	GNAT family N-acetyltransferase [Hymenobacter sp. KIGAM108]
GCA_003144115.1-4891_t	Event4550	WP_185281753.1	29.8	3.9e-18	Hymenobacter sp. NBH84	Bacteria;Bacteroidetes;Cytophagia;Cytophagales;Hymenobacteraceae;Hymenobacter	endonuclease/exonuclease/phosphatase family protein [Hymenobacter sp. NBH84]_x0001_QNE
GCA_015951145.1-11475_t	Event7989	WP_185281753.1	34.8	1.8e-35	Hymenobacter sp. NBH84	Bacteria;Bacteroidetes;Cytophagia;Cytophagales;Hymenobacteraceae;Hymenobacter	endonuclease/exonuclease/phosphatase family protein [Hymenobacter sp. NBH84]_x0001_QNE
GCA_002287115.1-11300_t	Event4736	WP_153828187.1	25.1	2.2e-13	Ornithobacterium rhinotracheale	Bacteria;Bacteroidetes;Flavobacteriia;Flavobacteriales;Weeksellaceae;Ornithobacterium	alpha/beta hydrolase [Ornithobacterium rhinotracheale]_x0001_MCK0199339.1 alpha/beta h
GCA_001007845.1-7397_t	Event152	RKW64064.1	30.8	1.8e-15	Riemerella sp.	Bacteria;Bacteroidetes;Flavobacteriia;Flavobacteriales;Weeksellaceae;Riemerella	3-ketoacyl-ACP reductase [Riemerella sp.]
GCA_015501075.1-6708_t	Event7074	WP_070485239.1	26.9	7.1e-46	Weeksella sp. HMSC059D05	Bacteria;Bacteroidetes;Flavobacteriia;Flavobacteriales;Weeksellaceae;Weeksella	ribonucleoside-diphosphate reductase subunit alpha [Weeksella sp. HMSC059D05]_x0001_OF
GCA_021432635.1-562_t	Event4160	WP_078406481.1	24.9	5.7e-08	Elizabethkingia anophelis	Bacteria;Bacteroidetes;Flavobacteriia;Flavobacteriales;Weeksellaceae;Elizabethkingia	bifunctional hydroxymethylpyrimidine kinase/phosphomethylpyrimidine kinase [Eliz
GCA_022702485.1-9335_t	Event6967	WP_078794745.1	33	6.2e-36	Elizabethkingia miricola	Bacteria;Bacteroidetes;Flavobacteriia;Flavobacteriales;Weeksellaceae;Elizabethkingia	tyrosine-protein phosphatase [Elizabethkingia miricola]_x0001_NHQ68046.1 tyrosine-prot
GCA_001455505.1-1797_t	Event3007	WP_078720507.1	38	3.3e-18	Elizabethkingia ursingii	Bacteria;Bacteroidetes;Flavobacteriia;Flavobacteriales;Weeksellaceae;Elizabethkingia	SgcJ/EcaC family oxidoreductase [Elizabethkingia ursingii]
GCA_021399445.1-10100_t	Event1655	WP_078402253.1	41	8.8e-32	Elizabethkingia ursingii	Bacteria;Bacteroidetes;Flavobacteriia;Flavobacteriales;Weeksellaceae;Elizabethkingia	M12 family metallopeptidase [Elizabethkingia ursingii]_x0001_AQX07612.1 peptidase M12
GCA_013403795.1-7578_t	Event1655	WP_078402253.1	33	5.1e-26	Elizabethkingia ursingii	Bacteria;Bacteroidetes;Flavobacteriia;Flavobacteriales;Weeksellaceae;Elizabethkingia	M12 family metallopeptidase [Elizabethkingia ursingii]_x0001_AQX07612.1 peptidase M12
GCA_002786065.1-8052_t	Event5805	WP_139013226.1	29.3	9.2e-11	Dyadobacter flavalbus	Bacteria;Bacteroidetes;Cytophagia;Cytophagales;Spirosomaceae;Dyadobacter	ester cyclase [Dyadobacter flavalbus]_x0001_KAA6438424.1 ester cyclase [Dyadobacter fl
GCA_020342235.1-2044_t	Event3997	WP_106598575.1	30	1.4e-07	Dyadobacter jiangsuensis	Bacteria;Bacteroidetes;Cytophagia;Cytophagales;Spirosomaceae;Dyadobacter	single-stranded DNA-binding protein [Dyadobacter jiangsuensis]_x0001_PSL23448.1 single
GCA_003676015.1-3464_t	Event91	WP_159470326.1	37.8	1.6e-48	Dyadobacter sp. 3J3	Bacteria;Bacteroidetes;Cytophagia;Cytophagales;Spirosomaceae;Dyadobacter	aldehyde reductase [Dyadobacter sp. 3J3]
GCA_014183095.1-8063_t	Event10358	OJV20163.1	38.1	3.8e-145	Dyadobacter sp. 50-39	Bacteria;Bacteroidetes;Cytophagia;Cytophagales;Spirosomaceae;Dyadobacter	glycerophosphoryl diester phosphodiesterase [Dyadobacter sp. 50-39]
GCA_018873225.1-3806_t	Event10640	OJV20163.1	41.2	7.2e-152	Dyadobacter sp. 50-39	Bacteria;Bacteroidetes;Cytophagia;Cytophagales;Spirosomaceae;Dyadobacter	glycerophosphoryl diester phosphodiesterase [Dyadobacter sp. 50-39]
GCA_019925305.1-1544_t	Event2469	OJV20163.1	39.8	1e-134	Dyadobacter sp. 50-39	Bacteria;Bacteroidetes;Cytophagia;Cytophagales;Spirosomaceae;Dyadobacter	glycerophosphoryl diester phosphodiesterase [Dyadobacter sp. 50-39]
GCA_014825775.1-3143_t	Event2790	WP_215232250.1	30.3	1.2e-10	Dyadobacter sp. CECT 9623	Bacteria;Bacteroidetes;Cytophagia;Cytophagales;Spirosomaceae;Dyadobacter	NmrA family NAD(P)-binding protein [Dyadobacter sp. CECT 9623]_x0001_CAG5068139.1 hypo
GCA_003369635.1-6739_t	Event10360	WP_235138675.1	32.7	3.4e-18	Dyadobacter sp. CY107	Bacteria;Bacteroidetes;Cytophagia;Cytophagales;Spirosomaceae;Dyadobacter	2-5 RNA ligase family protein [Dyadobacter sp. CY107]_x0001_MCF2505440.1 2-5 RNA ligas
GCA_002204255.1-6244_t	Event6946	WP_235138675.1	32.1	2e-16	Dyadobacter sp. CY107	Bacteria;Bacteroidetes;Cytophagia;Cytophagales;Spirosomaceae;Dyadobacter	2-5 RNA ligase family protein [Dyadobacter sp. CY107]_x0001_MCF2505440.1 2-5 RNA ligas
GCA_001661265.1-448_t	Event3422	WP_235162723.1	40.9	3.8e-105	Dyadobacter sp. CY22	Bacteria;Bacteroidetes;Cytophagia;Cytophagales;Spirosomaceae;Dyadobacter	FAD-dependent oxidoreductase [Dyadobacter sp. CY22]_x0001_MCF2491919.1 FAD-dependent o
GCA_022609375.1-5831_t	Event7782	WP_235162875.1	38.9	1.8e-61	Dyadobacter sp. CY22	Bacteria;Bacteroidetes;Cytophagia;Cytophagales;Spirosomaceae;Dyadobacter	Gfo/Idh/MocA family oxidoreductase [Dyadobacter sp. CY22]_x0001_MCF2492153.1 Gfo/Idh/M
GCA_002102565.1-186_t	Event10990	WP_234672936.1	36.9	2.4e-31	Dyadobacter sp. CY261	Bacteria;Bacteroidetes;Cytophagia;Cytophagales;Spirosomaceae;Dyadobacter	SDR family oxidoreductase [Dyadobacter sp. CY261]_x0001_MCF0075548.1 SDR family oxidor
GCA_023014335.1-8763_t	Event9914	WP_234671424.1	40.9	8.5e-42	Dyadobacter sp. CY261	Bacteria;Bacteroidetes;Cytophagia;Cytophagales;Spirosomaceae;Dyadobacter	3-hydroxyacyl-CoA dehydrogenase [Dyadobacter sp. CY261]_x0001_MCF0074557.1 3-hydroxyac
GCA_900102585.1-7246_t	Event2239	WP_234671792.1	36.2	1e-33	Dyadobacter sp. CY261	Bacteria;Bacteroidetes;Cytophagia;Cytophagales;Spirosomaceae;Dyadobacter	carbonate dehydratase [Dyadobacter sp. CY261]_x0001_MCF0074812.1 carbonate dehydratase
GCA_004000165.1-3652_t	Event2845	WP_234671792.1	50	1.2e-50	Dyadobacter sp. CY261	Bacteria;Bacteroidetes;Cytophagia;Cytophagales;Spirosomaceae;Dyadobacter	carbonate dehydratase [Dyadobacter sp. CY261]_x0001_MCF0074812.1 carbonate dehydratase
GCA_000264905.1-3684_t	Event7055	WP_234671424.1	38.8	6.8e-39	Dyadobacter sp. CY261	Bacteria;Bacteroidetes;Cytophagia;Cytophagales;Spirosomaceae;Dyadobacter	3-hydroxyacyl-CoA dehydrogenase [Dyadobacter sp. CY261]_x0001_MCF0074557.1 3-hydroxyac
GCA_020716725.1-20486_t	Event3510	WP_234671792.1	41.7	1.4e-34	Dyadobacter sp. CY261	Bacteria;Bacteroidetes;Cytophagia;Cytophagales;Spirosomaceae;Dyadobacter	carbonate dehydratase [Dyadobacter sp. CY261]_x0001_MCF0074812.1 carbonate dehydratase
GCA_004338095.1-1788_t	Event130	WP_234671424.1	39.1	4.3e-41	Dyadobacter sp. CY261	Bacteria;Bacteroidetes;Cytophagia;Cytophagales;Spirosomaceae;Dyadobacter	3-hydroxyacyl-CoA dehydrogenase [Dyadobacter sp. CY261]_x0001_MCF0074557.1 3-hydroxyac
GCA_019096155.1-1393_t	Event826	WP_233816337.1	51.8	3.5e-61	Dyadobacter sp. CY312	Bacteria;Bacteroidetes;Cytophagia;Cytophagales;Spirosomaceae;Dyadobacter	SDR family NAD(P)-dependent oxidoreductase [Dyadobacter sp. CY312]_x0001_MCE7039050.1
GCA_003671545.1-6780_t	Event1407	WP_233816294.1	59.6	3e-252	Dyadobacter sp. CY312	Bacteria;Bacteroidetes;Cytophagia;Cytophagales;Spirosomaceae;Dyadobacter	catalase/peroxidase HPI [Dyadobacter sp. CY312]_x0001_MCE7039019.1 catalase/peroxidase
GCA_001600855.1-3775_t	Event2225	WP_233825293.1	40.6	6.5e-108	Dyadobacter sp. CY312	Bacteria;Bacteroidetes;Cytophagia;Cytophagales;Spirosomaceae;Dyadobacter	hypothetical protein [Dyadobacter sp. CY312]_x0001_MCE7043780.1 hypothetical protein [
GCA_018104285.1-2789_t	Event826	WP_233816337.1	46.2	3.6e-55	Dyadobacter sp. CY312	Bacteria;Bacteroidetes;Cytophagia;Cytophagales;Spirosomaceae;Dyadobacter	SDR family NAD(P)-dependent oxidoreductase [Dyadobacter sp. CY312]_x0001_MCE7039050.1
GCA_012922685.1-1523_t	Event8725	WP_233817478.1	48.2	1.3e-36	Dyadobacter sp. CY312	Bacteria;Bacteroidetes;Cytophagia;Cytophagales;Spirosomaceae;Dyadobacter	N-acetyltransferase family protein [Dyadobacter sp. CY312]_x0001_MCE7039645.1 N-acetyl
GCA_021117315.1-3673_t	Event1407	WP_233816294.1	58.2	1.2e-225	Dyadobacter sp. CY312	Bacteria;Bacteroidetes;Cytophagia;Cytophagales;Spirosomaceae;Dyadobacter	catalase/peroxidase HPI [Dyadobacter sp. CY312]_x0001_MCE7039019.1 catalase/peroxidase
GCA_021432655.1-1943_t	Event8684	WP_233870037.1	47.1	7.9e-42	Dyadobacter sp. CY323	Bacteria;Bacteroidetes;Cytophagia;Cytophagales;Spirosomaceae;Dyadobacter	copper homeostasis protein CutC [Dyadobacter sp. CY323]_x0001_MCE6989065.1 copper home
GCA_001972285.1-2969_t	Event5447	WP_233878146.1	25.8	3.1e-22	Dyadobacter sp. CY323	Bacteria;Bacteroidetes;Cytophagia;Cytophagales;Spirosomaceae;Dyadobacter	serine hydrolase [Dyadobacter sp. CY323]_x0001_MCE6992670.1 serine hydrolase [Dyadobac
GCA_003706395.1-2295_t	Event4866	WP_233870790.1	35.6	4.1e-17	Dyadobacter sp. CY323	Bacteria;Bacteroidetes;Cytophagia;Cytophagales;Spirosomaceae;Dyadobacter	3-oxoacyl-[acyl-carrier-protein] reductase [Dyadobacter sp. CY323]_x0001_MCE6989340.1
GCA_014183095.1-7821_t	Event826	WP_233852794.1	46.2	2.1e-50	Dyadobacter sp. CY326	Bacteria;Bacteroidetes;Cytophagia;Cytophagales;Spirosomaceae;Dyadobacter	SDR family NAD(P)-dependent oxidoreductase [Dyadobacter sp. CY326]_x0001_MCE7067032.1
GCA_017309325.2-2685_t	Event3501	WP_233852794.1	30.9	9.9e-18	Dyadobacter sp. CY326	Bacteria;Bacteroidetes;Cytophagia;Cytophagales;Spirosomaceae;Dyadobacter	SDR family NAD(P)-dependent oxidoreductase [Dyadobacter sp. CY326]_x0001_MCE7067032.1
GCA_021399455.1-21027_t	Event2922	WP_233845665.1	46	1.7e-34	Dyadobacter sp. CY326	Bacteria;Bacteroidetes;Cytophagia;Cytophagales;Spirosomaceae;Dyadobacter	cysteine hydrolase [Dyadobacter sp. CY326]_x0001_MCE7063870.1 cysteine hydrolase [Dyad
GCA_000226115.1-2508_t	Event826	WP_233852794.1	49.6	1.4e-62	Dyadobacter sp. CY326	Bacteria;Bacteroidetes;Cytophagia;Cytophagales;Spirosomaceae;Dyadobacter	SDR family NAD(P)-dependent oxidoreductase [Dyadobacter sp. CY326]_x0001_MCE7067032.1
GCA_003415645.1-9259_t	Event9017	WP_233852794.1	47.9	6.8e-60	Dyadobacter sp. CY326	Bacteria;Bacteroidetes;Cytophagia;Cytophagales;Spirosomaceae;Dyadobacter	SDR family NAD(P)-dependent oxidoreductase [Dyadobacter sp. CY326]_x0001_MCE7067032.1
GCA_000226095.1-7856_t	Event826	WP_233852794.1	49.4	1e-60	Dyadobacter sp. CY326	Bacteria;Bacteroidetes;Cytophagia;Cytophagales;Spirosomaceae;Dyadobacter	SDR family NAD(P)-dependent oxidoreductase [Dyadobacter sp. CY326]_x0001_MCE7067032.1
GCA_021399455.1-21024_t	Event2922	WP_233845665.1	41.4	1.2e-27	Dyadobacter sp. CY326	Bacteria;Bacteroidetes;Cytophagia;Cytophagales;Spirosomaceae;Dyadobacter	cysteine hydrolase [Dyadobacter sp. CY326]_x0001_MCE7063870.1 cysteine hydrolase [Dyad
GCA_021030935.1-853_t	Event8716	WP_233852794.1	47.8	8.9e-60	Dyadobacter sp. CY326	Bacteria;Bacteroidetes;Cytophagia;Cytophagales;Spirosomaceae;Dyadobacter	SDR family NAD(P)-dependent oxidoreductase [Dyadobacter sp. CY326]_x0001_MCE7067032.1
GCA_021399455.1-16929_t	Event2922	WP_233845665.1	46	1e-34	Dyadobacter sp. CY326	Bacteria;Bacteroidetes;Cytophagia;Cytophagales;Spirosomaceae;Dyadobacter	cysteine hydrolase [Dyadobacter sp. CY326]_x0001_MCE7063870.1 cysteine hydrolase [Dyad
GCA_021399455.1-16926_t	Event2922	WP_233845665.1	42.5	6.1e-29	Dyadobacter sp. CY326	Bacteria;Bacteroidetes;Cytophagia;Cytophagales;Spirosomaceae;Dyadobacter	cysteine hydrolase [Dyadobacter sp. CY326]_x0001_MCE7063870.1 cysteine hydrolase [Dyad
GCA_001500285.1-13558_t	Event4101	WP_233852794.1	49.2	3e-60	Dyadobacter sp. CY326	Bacteria;Bacteroidetes;Cytophagia;Cytophagales;Spirosomaceae;Dyadobacter	SDR family NAD(P)-dependent oxidoreductase [Dyadobacter sp. CY326]_x0001_MCE7067032.1
GCA_014904845.1-15073_t	Event4101	WP_233852794.1	45.1	1.6e-50	Dyadobacter sp. CY326	Bacteria;Bacteroidetes;Cytophagia;Cytophagales;Spirosomaceae;Dyadobacter	SDR family NAD(P)-dependent oxidoreductase [Dyadobacter sp. CY326]_x0001_MCE7067032.1
GCA_007644065.1-13208_t	Event1416	WP_233852794.1	47.7	3.6e-61	Dyadobacter sp. CY326	Bacteria;Bacteroidetes;Cytophagia;Cytophagales;Spirosomaceae;Dyadobacter	SDR family NAD(P)-dependent oxidoreductase [Dyadobacter sp. CY326]_x0001_MCE7067032.1
GCA_020716725.1-24712_t	Event2640	WP_233795118.1	40.9	3.7e-85	Dyadobacter sp. CY327	Bacteria;Bacteroidetes;Cytophagia;Cytophagales;Spirosomaceae;Dyadobacter	glycoside hydrolase family 125 protein [Dyadobacter sp. CY327]_x0001_MCE7069206.1 glyc
GCA_021432635.1-775_t	Event4907	WP_233793323.1	32.1	1.5e-06	Dyadobacter sp. CY343	Bacteria;Bacteroidetes;Cytophagia;Cytophagales;Spirosomaceae;Dyadobacter	VOC family protein [Dyadobacter sp. CY343]_x0001_MCE7062141.1 VOC family protein [Dyad
GCA_001599975.1-2459_t	Event6073	WP_235154114.1	24.7	4.8e-06	Dyadobacter sp. CY345	Bacteria;Bacteroidetes;Cytophagia;Cytophagales;Spirosomaceae;Dyadobacter	prolyl oligopeptidase family serine peptidase [Dyadobacter sp. CY345]
GCA_003706415.2-3060_t	Event317	WP_235151737.1	46.7	1.4e-43	Dyadobacter sp. CY345	Bacteria;Bacteroidetes;Cytophagia;Cytophagales;Spirosomaceae;Dyadobacter	SDR family oxidoreductase [Dyadobacter sp. CY345]_x0001_MCF2445417.1 SDR family oxidor
GCA_000743665.3-336_t	Event1633	WP_235160434.1	48.6	4.1e-33	Dyadobacter sp. CY351	Bacteria;Bacteroidetes;Cytophagia;Cytophagales;Spirosomaceae;Dyadobacter	carboxymuconolactone decarboxylase family protein [Dyadobacter sp. CY351]_x0001_MCF251
GCA_021399445.1-758_t	Event1633	WP_235160434.1	46.7	1.2e-32	Dyadobacter sp. CY351	Bacteria;Bacteroidetes;Cytophagia;Cytophagales;Spirosomaceae;Dyadobacter	carboxymuconolactone decarboxylase family protein [Dyadobacter sp. CY351]_x0001_MCF251
GCA_001632375.1-14153_t	Event162	WP_234612201.1	43.4	3.6e-87	Dyadobacter sp. CY399	Bacteria;Bacteroidetes;Cytophagia;Cytophagales;Spirosomaceae;Dyadobacter	NO-inducible flavohemoprotein [Dyadobacter sp. CY399]_x0001_MCF0039762.1 NO-inducible
GCA_023627935.1-7518_t	Event162	WP_234612201.1	41.3	3.4e-72	Dyadobacter sp. CY399	Bacteria;Bacteroidetes;Cytophagia;Cytophagales;Spirosomaceae;Dyadobacter	NO-inducible flavohemoprotein [Dyadobacter sp. CY399]_x0001_MCF0039762.1 NO-inducible
GCA_023273805.1-3214_t	Event9165	WP_234611507.1	37.1	2.7e-49	Dyadobacter sp. CY399	Bacteria;Bacteroidetes;Cytophagia;Cytophagales;Spirosomaceae;Dyadobacter	sugar phosphate isomerase/epimerase [Dyadobacter sp. CY399]_x0001_MCF0039036.1 sugar p
GCA_023630055.1-4562_t	Event162	WP_234612201.1	42.7	1.4e-78	Dyadobacter sp. CY399	Bacteria;Bacteroidetes;Cytophagia;Cytophagales;Spirosomaceae;Dyadobacter	NO-inducible flavohemoprotein [Dyadobacter sp. CY399]_x0001_MCF0039762.1 NO-inducible
GCA_003788565.2-9307_t	Event9535	WP_234653953.1	34.8	1.3e-54	Dyadobacter sp. LJ419	Bacteria;Bacteroidetes;Cytophagia;Cytophagales;Spirosomaceae;Dyadobacter	Gfo/Idh/MocA family oxidoreductase [Dyadobacter sp. LJ419]_x0001_MCF0060934.1 Gfo/Idh/
GCA_003415645.1-2778_t	Event9777	WP_250763002.1	35.6	8.3e-130	Dyadobacter sp. MSC1_007	Bacteria;Bacteroidetes;Cytophagia;Cytophagales;Spirosomaceae;Dyadobacter	Rv1355c family protein [Dyadobacter sp. MSC1_007]
GCA_003706415.2-1933_t	Event795	WP_250761874.1	35.9	9e-69	Dyadobacter sp. MSC1_007	Bacteria;Bacteroidetes;Cytophagia;Cytophagales;Spirosomaceae;Dyadobacter	beta-lactamase family protein [Dyadobacter sp. MSC1_007]
GCA_002204255.1-2976_t	Event9777	WP_250763002.1	35.8	2.2e-122	Dyadobacter sp. MSC1_007	Bacteria;Bacteroidetes;Cytophagia;Cytophagales;Spirosomaceae;Dyadobacter	Rv1355c family protein [Dyadobacter sp. MSC1_007]
GCA_007644065.1-4364_t	Event9777	WP_250763002.1	33.8	1.2e-115	Dyadobacter sp. MSC1_007	Bacteria;Bacteroidetes;Cytophagia;Cytophagales;Spirosomaceae;Dyadobacter	Rv1355c family protein [Dyadobacter sp. MSC1_007]
GCA_018104285.1-3881_t	Event4379	WP_221393658.1	37.5	8.6e-15	Dyadobacter sp. NIV53	Bacteria;Bacteroidetes;Cytophagia;Cytophagales;Spirosomaceae;Dyadobacter	hypothetical protein [Dyadobacter sp. NIV53]
GCA_000835555.1-8300_t	Event2801	WP_221393658.1	46	4.7e-23	Dyadobacter sp. NIV53	Bacteria;Bacteroidetes;Cytophagia;Cytophagales;Spirosomaceae;Dyadobacter	hypothetical protein [Dyadobacter sp. NIV53]
GCA_021596325.1-9812_t	Event711	WP_221393658.1	40.3	9.4e-14	Dyadobacter sp. NIV53	Bacteria;Bacteroidetes;Cytophagia;Cytophagales;Spirosomaceae;Dyadobacter	hypothetical protein [Dyadobacter sp. NIV53]
GCA_021117315.1-960_t	Event4379	WP_221393658.1	37.4	1.1e-12	Dyadobacter sp. NIV53	Bacteria;Bacteroidetes;Cytophagia;Cytophagales;Spirosomaceae;Dyadobacter	hypothetical protein [Dyadobacter sp. NIV53]
GCA_021527695.1-4398_t	Event3681	WP_221393764.1	41.1	1.6e-96	Dyadobacter sp. NIV53	Bacteria;Bacteroidetes;Cytophagia;Cytophagales;Spirosomaceae;Dyadobacter	DUF1593 domain-containing protein [Dyadobacter sp. NIV53]
GCA_001600095.1-7569_t	Event3681	WP_221393764.1	39.5	6.6e-90	Dyadobacter sp. NIV53	Bacteria;Bacteroidetes;Cytophagia;Cytophagales;Spirosomaceae;Dyadobacter	DUF1593 domain-containing protein [Dyadobacter sp. NIV53]
GCA_001972285.1-14792_t	Event7121	WP_221391788.1	39.1	8.6e-27	Dyadobacter sp. NIV53	Bacteria;Bacteroidetes;Cytophagia;Cytophagales;Spirosomaceae;Dyadobacter	DUF4202 family protein [Dyadobacter sp. NIV53]
GCA_003116875.1-5782_t	Event3681	WP_221393764.1	42.8	3.8e-98	Dyadobacter sp. NIV53	Bacteria;Bacteroidetes;Cytophagia;Cytophagales;Spirosomaceae;Dyadobacter	DUF1593 domain-containing protein [Dyadobacter sp. NIV53]
GCA_003706415.2-3662_t	Event2810	WP_244823547.1	62.7	8.2e-31	Dyadobacter sp. U1	Bacteria;Bacteroidetes;Cytophagia;Cytophagales;Spirosomaceae;Dyadobacter	L-rhamnose mutarotase [Dyadobacter sp. U1]
GCA_014826065.1-1416_t	Event980	WP_244823547.1	41	1.3e-13	Dyadobacter sp. U1	Bacteria;Bacteroidetes;Cytophagia;Cytophagales;Spirosomaceae;Dyadobacter	L-rhamnose mutarotase [Dyadobacter sp. U1]
GCA_900080155.1-2054_t	Event980	WP_244823547.1	42.2	9.2e-15	Dyadobacter sp. U1	Bacteria;Bacteroidetes;Cytophagia;Cytophagales;Spirosomaceae;Dyadobacter	L-rhamnose mutarotase [Dyadobacter sp. U1]
GCA_003705305.2-2738_t	Event6395	WP_244824576.1	27.6	2.3e-16	Dyadobacter sp. U1	Bacteria;Bacteroidetes;Cytophagia;Cytophagales;Spirosomaceae;Dyadobacter	oxidoreductase [Dyadobacter sp. U1]
GCA_003144295.1-7155_t	Event9219	WP_250013316.1	42.8	1.3e-22	Chroococcidiopsis sp. CCNUC1	Bacteria;Cyanobacteria;Chroococcidiopsidales;Chroococcidiopsidaceae;Chroococcidiopsis	TIGR04283 family arsenosugar biosynthesis glycosyltransferase [Chroococcidiopsis
GCA_003955835.1-3551_t	Event1689	WP_015153132.1	24.4	7.2e-21	Chroococcidiopsis thermalis	Bacteria;Cyanobacteria;Chroococcidiopsidales;Chroococcidiopsidaceae;Chroococcidiopsis	carotenoid oxygenase family protein [Chroococcidiopsis thermalis]_x0001_AFY86583.1 Car
GCA_022814175.1-2440_t	Event6894	WP_036479441.1	36.5	1.3e-40	Myxosarcina sp. GI1	Bacteria;Cyanobacteria;Pleurocapsales;Hyellaceae;Myxosarcina	zinc-binding alcohol dehydrogenase family protein [Myxosarcina sp. GI1]
GCA_007644065.1-13407_t	Event6892	PSB09719.1	27.7	2.4e-13	Pleurocapsa sp. CCALA 161	Bacteria;Cyanobacteria;Pleurocapsales;Hyellaceae;Pleurocapsa	GAF domain-containing protein [Pleurocapsa sp. CCALA 161]
GCA_020726505.1-5225_t	Event4166	PSB09719.1	31.2	6.4e-16	Pleurocapsa sp. CCALA 161	Bacteria;Cyanobacteria;Pleurocapsales;Hyellaceae;Pleurocapsa	GAF domain-containing protein [Pleurocapsa sp. CCALA 161]
GCA_005188305.1-12057_t	Event3687	WP_019507875.1	28.8	3.4e-51	Pleurocapsa sp. PCC 7319	Bacteria;Cyanobacteria;Pleurocapsales;Hyellaceae;Pleurocapsa	caspase family protein [Pleurocapsa sp. PCC 7319]
GCA_012184315.1-3419_t	Event7783	WP_240574672.1	60.2	1.1e-162	Aestuariibaculum sp. L182	Bacteria;Bacteroidetes;Flavobacteriia;Flavobacteriales;Flavobacteriaceae;Aestuariibaculum	UDP-N-acetylmuramoyl-L-alanyl-D-glutamate--2,6-diaminopimelate ligase [Aestuarii
GCA_001661265.1-5484_t	Event8395	WP_138852865.1	34.8	2e-14	Aggregatimonas sangjinii	Bacteria;Bacteroidetes;Flavobacteriia;Flavobacteriales;Flavobacteriaceae;Aggregatimonas	NTP transferase domain-containing protein [Aggregatimonas sangjinii]_x0001_QCX00520.1
GCA_002077065.1-11902_t	Event5949	WP_187478048.1	36.7	8.3e-44	Amniculibacterium sp. G2-70	Bacteria;Bacteroidetes;Flavobacteriia;Flavobacteriales;Flavobacteriaceae;Amniculibacterium	heme peroxidase family protein [Amniculibacterium sp. G2-70]
GCA_016584495.1-10516_t	Event2407	WP_235326401.1	44.4	1.1e-67	Antarcticibacterium sp. 1MA-6-2	Bacteria;Bacteroidetes;Flavobacteriia;Flavobacteriales;Flavobacteriaceae;Antarcticibacterium	glycoside hydrolase family 43 protein [Antarcticibacterium sp. 1MA-6-2]_x0001_UJH90737
GCA_918026815.1-7007_t	Event6639	WP_092208320.1	29.1	3e-09	Bizionia echini	Bacteria;Bacteroidetes;Flavobacteriia;Flavobacteriales;Flavobacteriaceae;Bizionia	deoxyribose-phosphate aldolase [Bizionia echini]_x0001_SFN79802.1 deoxyribose-phosphat
GCA_020716725.1-33030_t	Event1668	WP_144669631.1	42.6	5.1e-35	Dokdonia sp. Hel1_53	Bacteria;Bacteroidetes;Flavobacteriia;Flavobacteriales;Flavobacteriaceae;Dokdonia	alpha-ketoglutarate-dependent dioxygenase AlkB [Dokdonia sp. Hel1_53]
GCA_010094025.1-8878_t	Event547	WP_057783212.1	32.5	1.3e-14	Formosa algae	Bacteria;Bacteroidetes;Flavobacteriia;Flavobacteriales;Flavobacteriaceae;Formosa	lipocalin-like domain-containing protein [Formosa algae]_x0001_MBP1839814.1 hypothetic
GCA_022814355.1-2049_t	Event7772	WP_250434514.1	29.2	4.3e-07	Hanstruepera flava	Bacteria;Bacteroidetes;Flavobacteriia;Flavobacteriales;Flavobacteriaceae;Hanstruepera	VOC family protein [Hanstruepera sp. NBU2984]
GCA_020726505.1-19013_t	Event10516	WP_046759110.1	31.6	3.2e-11	Kordia jejudonensis	Bacteria;Bacteroidetes;Flavobacteriia;Flavobacteriales;Flavobacteriaceae;Kordia	GNAT family N-acetyltransferase [Kordia jejudonensis]
GCA_014925845.1-462_t	Event5843	WP_072980145.1	33	9.7e-54	Leeuwenhoekiella palythoae	Bacteria;Bacteroidetes;Flavobacteriia;Flavobacteriales;Flavobacteriaceae;Leeuwenhoekiella	rhamnogalacturonan acetylesterase [Leeuwenhoekiella palythoae]_x0001_RXG27473.1 lysoph
GCA_002989075.1-7488_t	Event10062	WP_090756378.1	43.5	5.7e-61	Nonlabens sp. Hel1_33_55	Bacteria;Bacteroidetes;Flavobacteriia;Flavobacteriales;Flavobacteriaceae;Nonlabens	ABC transporter substrate-binding protein [Nonlabens sp. Hel1_33_55]
GCA_002102565.1-6843_t	Event11601	GGD97034.1	27.9	5.2e-09	Planktosalinus lacus	Bacteria;Bacteroidetes;Flavobacteriia;Flavobacteriales;Flavobacteriaceae;Planktosalinus	phenazine biosynthesis protein [Planktosalinus lacus]
GCA_004379715.1-6292_t	Event483	WP_252742293.1	36.8	6.5e-27	Robiginitalea sp. 2V75	Bacteria;Bacteroidetes;Flavobacteriia;Flavobacteriales;Flavobacteriaceae;Robiginitalea	SDR family oxidoreductase [Robiginitalea sp. 2V75]_x0001_MCO5725922.1 SDR family oxido
GCA_014872705.1-7600_t	Event2071	WP_252742293.1	37	4.1e-27	Robiginitalea sp. 2V75	Bacteria;Bacteroidetes;Flavobacteriia;Flavobacteriales;Flavobacteriaceae;Robiginitalea	SDR family oxidoreductase [Robiginitalea sp. 2V75]_x0001_MCO5725922.1 SDR family oxido
GCA_001373355.1-2053_t	Event1101	WP_252742293.1	42.2	1e-34	Robiginitalea sp. 2V75	Bacteria;Bacteroidetes;Flavobacteriia;Flavobacteriales;Flavobacteriaceae;Robiginitalea	SDR family oxidoreductase [Robiginitalea sp. 2V75]_x0001_MCO5725922.1 SDR family oxido
GCA_020716725.1-38868_t	Event10206	AJR04178.1	32	2.7e-14	Siansivirga zeaxanthinifaciens CC-SAMT-1	Bacteria;Bacteroidetes;Flavobacteriia;Flavobacteriales;Flavobacteriaceae;Siansivirga	thiol-disulfide oxidoreductase [Siansivirga zeaxanthinifaciens CC-SAMT-1]
GCA_022376455.1-4348_t	Event2040	GGK10061.1	48.8	3.6e-38	Yeosuana aromativorans	Bacteria;Bacteroidetes;Flavobacteriia;Flavobacteriales;Flavobacteriaceae;Yeosuana	serine/threonine dehydratase [Yeosuana aromativorans]
GCA_001661265.1-6054_t	Event9667	WP_242135243.1	32.5	4.9e-35	Aestuariivivens sp. MTV1-9	Bacteria;Bacteroidetes;Flavobacteriia;Flavobacteriales;Flavobacteriaceae;Aestuariivivens	proline dehydrogenase family protein [Aestuariivivens sp. MTV1-9]
GCA_003054365.1-2419_t	Event8739	WP_159017715.1	51.6	3.3e-97	Algibacter sp. L3A6	Bacteria;Bacteroidetes;Flavobacteriia;Flavobacteriales;Flavobacteriaceae;Algibacter	UDP-glucose--hexose-1-phosphate uridylyltransferase [Algibacter sp. L3A6]
GCA_000827215.1-12175_t	Event1942	WP_166958597.1	36.5	4.7e-21	Mangrovimonas sp. CR14	Bacteria;Bacteroidetes;Flavobacteriia;Flavobacteriales;Flavobacteriaceae;Mangrovimonas	peroxiredoxin [Mangrovimonas sp. CR14]_x0001_NIK91958.1 peroxiredoxin [Mangrovimonas s
[truncated: 18,846 more rows]

## Sheet: 3
Table S3 – Lifestyle-related trait annotations for each fungal genome, sourced from the FungalTraits database. This table provides detailed trait information for the fungi analyzed in this study, including lifestyle categories such as saprotroph, symbiont, and parasite.
[truncated: 830 more rows]

[truncated: 5 more sheets: 4, 5, 6, 7, 8]
